# Supplementary material for: Loss-of-function mutations in UDP-Glucose 6-Dehydrogenase cause recessive developmental epileptic encephalopathy
Source: Nat Commun. 2020 Jan 30;11:595. doi: 10.1038/s41467-020-14360-7 (PMC6992768; doi:10.1038/s41467-020-14360-7)
Supplement: Supplementary file 2 — Supplementary Data 1 [file 41467_2020_14360_MOESM2_ESM.xlsx]

## Sheet: supp
Family	Patient	UGDH mutation	Origin	Consanguinity	Dysmorphic features	Age, EEG	Neurological examination	Age, MRI
F1	II:4	p.A44V hom	Arab	Yes	short and flattened philtrum, full lower lip, small palpebral fissure lengths	10 years: interictally normal EEG	hypotonia of the trunk, spasticity of limbs, areflexia	ND
F1	II:6	p.A44V hom	Arab	Yes	short and flattened philtrum, small palpebral fissure lengths, outward protruding earlobes, Epicanthic fs, synophrys	2 years : interictally slow background activity. No epileptic potentials.	global hypotonia, reduced reflexes	ND
F1	II:7	p.A44V hom	Arab	Yes	short and flattened philtrum, full lower lip, small palpebral fissure lengths, Epicanthic fs, synophrys	1 year : generalized bursts of recurrent polyspikes and spike waves over slow background activity	floppy infant, no head control, areflexia, laughs, seems to hear and see	ND
F2	II:1	p.M306V (paternal) p.Q155* (maternal)	mixed European	No	ND	neonatal EEG: normal 5 months: hypsarrhythmia pattern	central hypotonia, hyperreflexia, mild spasticity of the limbs	17 months: normal MRI
F3	II:1	p.A410S (paternal) p.R393W (maternal)	Belgian	No	short and flattened philtrum, epicanthic fs, short palpebral fissure lengths	between 5 months and 6 years : focal spikes and spike waves and generalized spike wave complexes over slow background activity, later evolution to hypsarrhythmia	axial hypotonia and peripheral hypertonia, hyperreflexia, Babinski positive	15 months: delayed myelination, enlarged ventricles
F3	II:2	p.A410S (paternal) p.R393W (maternal)	Belgian	No	short and flattened philtrum, epicanthic fs, short palpebral fissure lengths	between 4 months and 2 years : focal and generalized spikes and spike-wave complexes over slow background activity	axial hypotonia and peripheral hypertonia, hyperreflexia, Babinski positive	3 months: normal MRI
F4	II:1	p.Y14C (paternal) p.S72P (maternal)	mixed European	No	short and flattened philtrum, Epicanthic fs, short palpebral fissure lengths	7 weeks : normal. 2 years : hypsarrhythmia pattern	mixed spasticity and hypotonia, hyperreflexia	2 years: cerebellar atrophy, delayed myelination
F5	II:1	p.A82T hom	Indian	Yes	short philtrum, full lower lip	ND	hypotonia, generalized dystonia, "happy personality"	ND
F5	II:2	p.A82T hom	Indian	Yes	short philtrum, full lower lip	3 and 6 years: trains of focal spike-wave discharges over the right central region seen only in sleep. Normal background activity.	hypotonia, generalized dystonia,tremor, ataxia, "happy personality"	2 years: normal MRI
F6	II:1	p.R65* (paternal) p.Y367C (maternal)	French	No	outward protruding earlobes	3 months : burst suppression pattern	global hypotonia, hyperreflexia	7 days: normal MRI
F7	II:1	p.Q155* (ND^) p.H449R (maternal)	Dutch	No	broad forehead; telecanthus; epicanthal fs; long philtrum; thin lips; prominent crus helix	4 years and 5 months: frequent focal epileptic discharges (spikes) of the left hemisphere over slow background activity	axial hypotonia and peripheral hypertonia, hyperreflexia, choreatic movements, dystonia, cerebellar ataxia, alert, good interaction	4 years: mild cerebellar atrophy
F8	II:1	p.I42T (paternal) p.Y356* (maternal)	Dutch	No	ND	12 months: normal background pattern with frequent multifocal frontocentral epileptic discharges during NREM sleep. 2 years: slow and poorly differentiated background pattern. During sleep deltawaves and slow spike wave complexes with a peak area in the right temporal lobe, but also bilateral synchronous activity.	hypotonia, head lag, opisthotonus	2 years: progressive generalized supra and infratentorial atrophy, delayed myelination
F9	II:1	p.A24T (de novo) p.P175A (maternal)	mixed European	No	short and flattened philtrum,	4 years: hypsarrhythmia present in sleep and awake state	axial hypotonia and limb spacticity, hyperreflexia	ND
F10	II:1	p.I255T (paternal) p.G271R (maternal)	mixed European	No	triangular facies, pointed chin, deep set eyes, short palpebral fissures, hypertelorism, small low-set and posteriorly rotated ears with thin helices.	4 months: frequent periodic discharges of the background, often associated with clinical myoclonic/tonic seizures. Multifocal interictal epileptiform discharges.	axial hypotonia, moderately increased tone in all extremities, 3+ reflexes throughout, no clonus, minimal spontaneous movements, mild ankle contractures.	ND
F11	II:1	p.A44V (paternal) p.E217D (maternal)	Puerto Rican	No	ND	Hypsarrhythmia pattern with frequent multifocal interictal epileptiform discharges	axial hypotonia, opisthotonus, limb spasticity, generalized dystonia	15 months: Delayed myelination
F12	IV:3	p.V303I (paternal) p.R443H (maternal)	father: Dutch descent; mother: Creole descent	no	horizontal eyebrows, long eyelashes, short filtrum, full lips, pointed chin, large earlobes, normal head circumference, deep palmar crease	5 days: slow background pattern with multifocal abnormalities, periodic complexes, slow activity alternating with suppression over both hemispheres; 9 days: deltawave activity temporal; 1 month: slow background pattern with delta activity. Multifocal spikes, sharp waves.	head lag, axial hypotonia and peripheral hypertonia, hyperreflexia, clonus, no Babinski, myoclonic jerks, minimal spontaneous movements, no clear occular following	3 days: supratentorial diffuse hyperintensity of the periventricular and subcortical white matter. Normal brain structures. 2 month: periventricular and subcortical white matter abnormalities, less pronounced than before, delayed myelination
F13	II:4	p.R65* (paternal) p.A44V (maternal)	mixed European	No	plagiocephaly, with flattening in the left parieto-occipital region, slightly prominent metopic ridge, upturned nostrils.	2 months: confirmed hypsarrhythmia and independent epileptiform discharges in all four quadrants	prominent axial and appendicular hypotonia, microcephaly, minimal head control, intermittent visual tracking, no spontaneous smile, extremely limited interactive abilities, two ureters from left kidney	7 months: Mildly decreased brain parenchymal volume diffusely involving the gray and white matter with ex vacuo prominence of the sulci and ventricles. Signal alteration within the basal ganglia bilaterally and the corticospinal and brainstem tegmental tracts. MR spectroscopy shows decreased NAA:choline ratio and possible small lactate peak without evidence of creatine deficiency.
F14	II:1	p.I116T (paternal) p.R443H (maternal)	Italian	No	strabismus, myopathic face, deep-set ears, micrognatia	pattern of epileptic encephalopathy with multi-focal abnormalities	hypotonic quadriplegia	4 years and 5 months: cerebral atrophy, ventriculomegaly, thin CC, vermian and lobar cerebellar atrophy, normal brainstem, hyperintensity of cerebellar cortex in T2 weighted images.
F15	II:1	p.R443H (paternal) p.R442W (maternal)	Ukraine	No	none	6 months: hypsarrhythmia. 8 months : bilateral occipital spikes	generalized hypotonia, hyperreflexia, tongue thrusting, constant myoclonic jerks	5 months: normal. 8 months: severe diffuse atrophy and hyperintensity of basal ganglia
F16	II:1	p.R317Q hom	Saudi Arabian	Yes	ND	abnormal intermittent generalized slowing with no epileptiform activities.	generalized hypotonia, with contractures and hyperreflexia at upper and lower extremities	ND
F17	II:2	p.R317Q hom	Saudi Arabian	Yes	ND	ND	generalized hypotonia	ND
F18	II:1	p.R317Q hom	Saudi Arabian	No	ND	moderate to severe diffuse slowness of background for age and multifocal epileptiform abnormalities especially in the bi-frontal and bi-parieto-occipital regions	generalized hypotonia, hyperreflexia at upper and lower extremities with clonus and positive Babinski	ND
F19	II:1	p.R317Q hom	Saudi Arabian	Yes	no dysmorphism	30 months: frequent interictal epileptiform discharges were seen from different head regions independently maximum over the right posterior temporal head region.	axial hypotonia and peripheral hypertonia, hyperreflexia in upper and lower limbs	2 years: Mild thinning of the corpus callosum, decrease of white matter volume bilaterally
F19	II:2	p.R317Q hom	Saudi Arabian	Yes	ND	generalized high amplitude polyspikes and spike-wave discharges	generalized hypotonia, hyperreflexia at upper and lower extremities with clonus and positive Babinski	ND
F20	II:2	p.R317Q hom	Saudi Arabian	Yes	elongated face, down slanting eyes,open small mouth,squint and palmar crease	abnormal EEG with multifocal spikes,sharp wave	hypotonia with limb spasticity	2 years and 5 years: normal MRI
F21	II:2	p.R317Q hom	Saudi Arabian	Yes	no dysmorphism	Lennox gastaut pattern with multifocal sharp waves	microcephaly, hypotonia, hyporeflexia	2 years: cerebral atrophy
F22	II:5	p.R317Q hom	Saudi Arabian	Yes	no dysmorphism	ND	microcephaly, ND	4 years: MRI revealed no definite structural brain anomaly, only unmyelinated white matter is seen at the subinsular regions bilaterally
F23	II:5	p.R317Q hom	Saudi Arabian	Yes	no dysmorphism	generalized spikes, polyspike and wave complexes with anterior maximum	moves all extremities freely, 3+ reflexes throughout, no clonus	7 years: normal MRI
F24	II:1	p.R317Q hom	Saudi Arabian	Yes	no dysmorphism	interictally abnormal EEG with multifocal sharp waves and slow background activity.	generalized hypotonia, 3+ reflexes throughout, no clonus.	1 year: Normal except for benign infantile enlargement of the subarachnoid space.
F25	II:4	p.R317Q hom	Saudi Arabian	Yes	no dysmorphism	interictally abnormal EEG with multifocal sharp waves and slow background activity.	generalized hypotonia, 3+ reflexes throughout, no clonus.	no developmental malformations. T2 hyperintensities are observed in the central tegmental tracts bilaterally, in the dentate nuclei bilaterally and diffuse periventricular bilaterally. There is also diffuse volume reduction of the brain parenchyma supratentorially.
Supplementary Data 1: Clinical findings and course of disease in patients with UGDH mutations. Abbreviations: hom: homozygous; M: male; F: Female; n/a: not applicable; ND: non determined; ID: intellectual disability; g-tube: gastrostomy tube; NJ: nasojejunal. ^: DNA from father not available; †: patient deceased. * multiple congenital anomalies in F16-II:1: prenatal polyhydramnios; multiple ocula…
H. Hengel & Celia Bosso-Lefevre et al., 2019
