# Supplementary material for: Loss-of-function mutations in UDP-Glucose 6-Dehydrogenase cause recessive developmental epileptic encephalopathy
Source: Nat Commun. 2020 Jan 30;11:595. doi: 10.1038/s41467-020-14360-7 (PMC6992768; doi:10.1038/s41467-020-14360-7)
Supplement: Supplementary file 4 — Source Data [file 41467_2020_14360_MOESM4_ESM.zip › Hengel&Bosso-Lefevre_Schols&Reversade_2020_Source Data file 2.xlsx]

## Sheet: Figure 3a
Figure 3a, UGDH RT-PCR
genotype	WT/WT	WT/A82T	A82T/A82T	R393W/A410S	Y14C/S72P	R65*/Y367C
	0.843041	0.837503	0.711542	1.43953	0.778949	0.949163
	0.377656	0.541504	0.76818	1.12139	0.899934	0.9629
	1.22399	1.06274	0.968757	1.36533	1.64871	1.21825
	1.55532	1.09993	1.7561	1.63697	0.923783	1.00648

## Sheet: Figure 3b
Figure 3b, NADH quantification in fibroblasts
	cells	Set 1	Set 2	Set 3
	WT/WT	0.434084	0.675241	0.771704
	WT/A82T	0.0482315	0.241158	0.192926
	A82T/A82T	0.434084	0.482315	0.385852
	cells	Set 1	Set 2	Set 3	Set 4
	WT/WT	0.482315	0.868167	0.578778	0.819936
	Y14C/S72P	0.096463	0.0482315	0.337621	0.337621
	R393W/A410S	0.530547	0.289389	0.578778	0.434084
Figure 3b, HA quantification in fibroblasts
		[HA] ug/mL	[HA]/million cells	AVG	SD
	WT/WT 1	0.912664	1.33724	1.55901	0.609319
	WT/WT 2	0.679546	1.09164
	WT/WT 3	1.45006	2.24815
	A82T/A82T 1	1.32016	0.662732	0.450161	0.184335
	A82T/A82T 2	0.992179	0.35334
	A82T/A82T 3	0.860772	0.33441
	WT/A82T 1	1.33296	1.21399	0.903869	0.465658
	WT/A82T 2	1.16534	1.12921
	WT/A82T 3	0.331566	0.368407

## Sheet: Figure 3d
Figure 3d, Tm
Fig 3d Tm data WT vs A44V
	WT	WT	WT	WT	WT	WT	WT	A44V	A44V	A44V	A44V	A44V	A44V	A44V
Apo	50.5	50.5	51	51	51	51	50.5	45.5	46	46	46	46	46.5	45.5
NAD+	58	61.5	57.5	57	58.5	56.5	58	52.5	52	52	52	51.5	51.5	50.5
UDP-glc	53.5	53	53.5	54	53.5	53.5	53.5	49	49.5	49.5	49	48.5	49	49
NADH	64	63.5	63.5	63	62.5	62	63	59	59	61	60.5	60.5	60.5	60
UDP-glcA	56.5	56	57	57	57	57	57	54.5	55	55.5	55.5	55.5	55.5	56
NAD+/UDPglc	67.5	67.5	67.5	67	69.5	65.5	68	63	62.5	63.5	62	61.5	61	62
NAD+glcA	63	64	64.5	64.5	64.5	63.5	64	63.5	64	64	64.5	64.5	64.5	64
NADH+glc	66.5	67	67	67	66.5	66.5	66.5	65	64.5	64.5	64.5	64.5	64	63.5
NADH+glcA	65	65	65	64.5	63.5	63.5	64	61.5	61.5	63	63	63	63	62.5
Figure 3d, Tm
	Column1	Apo	NAD+	UDP-glc	NADH	UDP-glcA	NAD+/UDPglc	NAD+glcA	NADH+glc	NADH+glcA
	WT	50.5	58	53.5	64	c	67.5	63	66.5	65
	WT	50.5	61.5	53	63.5	56	67.5	64	67	65
	WT	51	57.5	53.5	63.5	57	67.5	64.5	67	65
	WT	51	57	54	63	57	67	64.5	67	64.5
	WT	51	58.5	53.5	62.5	57	69.5	64.5	66.5	63.5
	WT	51	56.5	53.5	62	57	65.5	63.5	66.5	63.5
	WT	50.5	58	53.5	63	57	68	64	66.5	64
	A44V	45.5	52.5	49	59	54.5	63	63.5	65	61.5
	A44V	46	52	49.5	59	55	62.5	64	64.5	61.5
	A44V	46	52	49.5	61	55.5	63.5	64	64.5	63
	A44V	46	52	49	60.5	55.5	62	64.5	64.5	63
	A44V	46	51.5	48.5	60.5	55.5	61.5	64.5	64.5	63
	A44V	46.5	51.5	49	60.5	55.5	61	64.5	64	63
	A44V	45.5	50.5	49	60	56	62	64	63.5	62.5

## Sheet: Figure 3e
Figure 3f, gel filtration trace
	A82T		A44V		WT Apo		WT Holo		delta132		T325D
Time (min)	Time (sec)	A280	Time	A2802	Time3	A2804	Time5	A2806	Time7	A2808	Time9	A28010
0	0	-0.047363	0	-0.076261	0	-1.7e-05	0	-0.062423	0	0.001501	0	-0.054262
0.0666667	4	-0.047911	4	-0.074324	4	0.000159	4	-0.061805	4	0.001386	4	-0.05578
0.133333	8	-0.046536	8	-0.073417	8	5.5e-05	8	-0.061331	8	0.001466	8	-0.055453
0.2	12	-0.039847	12	-0.07058	12	0.007397	12	-0.055017	12	0.013689	12	-0.053805
0.266667	16	-0.040804	16	-0.061054	16	0.005519	16	-0.055708	16	0.01019	16	-0.053652
0.333333	20	-0.039694	20	-0.052105	20	0.003485	20	-0.054353	20	0.00718	20	-0.052796
0.4	24	-0.035962	24	-0.04204	24	0.002102	24	-0.048281	24	0.005294	24	-0.049254
0.466667	28	-0.028682	28	-0.034493	28	0.001594	28	-0.041693	28	0.004211	28	-0.044026
0.533333	32	-0.018933	32	-0.02434	32	0.001066	32	-0.034134	32	0.003472	32	-0.039384
0.6	36	-0.008458	36	-0.016254	36	0.000959	36	-0.025919	36	0.003173	36	-0.034724
0.666667	40	0.005295	40	-0.00959	40	0.000724	40	-0.017937	40	0.002806	40	-0.029496
0.733333	44	0.018506	44	-0.003798	44	0.000547	44	-0.011682	44	0.002592	44	-0.02612
0.8	48	0.030344	48	0.000634	48	0.000501	48	-0.006666	48	0.00255	48	-0.020741
0.866667	52	0.041931	52	0.001466	52	0.000319	52	-0.001767	52	0.002262	52	-0.017532
0.933333	56	0.054287	56	9.1e-05	56	0.000364	56	-0.001435	56	0.002318	56	-0.013636
1	60	0.064903	60	0.000431	60	0.000299	60	0.000503	60	0.002306	60	-0.010525
1.06667	64	0.073503	64	0.001312	64	0.000139	64	0.002309	64	0.002139	64	-0.007279
1.13333	68	0.07896	68	0.002032	68	0.000169	68	0.002647	68	0.002035	68	-0.003623
1.2	72	0.083127	72	0.002257	72	0.000143	72	0.002327	72	0.002097	72	-0.001897
1.26667	76	0.087644	76	0.002255	76	0.000392	76	0.002167	76	0.002044	76	-0.000128
1.33333	80	0.091828	80	0.002286	80	0.000357	80	0.002257	80	0.002002	80	0.001131
1.4	84	0.094624	84	0.002653	84	0.000105	84	0.000866	84	0.00191	84	-0.000901
1.46667	88	0.096242	88	0.002884	88	7.4e-05	88	-0.001392	88	0.002159	88	-0.001011
1.53333	92	0.096725	92	0.002849	92	2.5e-05	92	-0.001181	92	0.002008	92	-0.001769
1.6	96	0.098673	96	0.003262	96	0.000153	96	-0.001128	96	0.00211	96	-0.001155
1.66667	100	0.099651	100	0.003369	100	0.000136	100	-0.001131	100	0.002133	100	-0.000671
1.73333	104	0.100893	104	0.003296	104	-2.5e-05	104	-0.001032	104	0.00198	104	-0.000623
1.8	108	0.100884	108	0.003434	108	-2.6e-05	108	-0.001092	108	0.002199	108	-0.000484
1.86667	112	0.100523	112	0.003484	112	0.000226	112	-0.000989	112	0.001968	112	-0.000403
1.93333	116	0.099372	116	0.003542	116	0.000156	116	-0.000923	116	0.002043	116	-0.000181
2	120	-0.000156	120	0.000393	120	-0.000216	120	0.000182	120	0.000133	120	-0.000116
2.06667	124	-8e-06	124	0.000437	124	-0.000349	124	0.000169	124	-0.00013	124	7e-06
2.13333	128	9.4e-05	128	0.000449	128	-0.000246	128	0.000389	128	0.000171	128	-1.2e-05
2.2	132	0.000403	132	0.000566	132	-0.000202	132	0.000297	132	4.1e-05	132	0.000165
2.26667	136	0.000498	136	0.000477	136	-0.000303	136	0.000423	136	0.004031	136	0.000274
2.33333	140	0.000631	140	0.000705	140	-0.000234	140	0.000445	140	0.004452	140	0.000292
2.4	144	0.000594	144	0.000536	144	-0.000146	144	0.000471	144	0.003027	144	0.000424
2.46667	148	0.000704	148	0.000494	148	-0.000305	148	0.000483	148	0.001967	148	0.000462
2.53333	152	0.000885	152	0.000642	152	-0.000145	152	0.000684	152	0.001557	152	0.00064
2.6	156	0.000863	156	0.000533	156	-0.000248	156	0.000751	156	0.001058	156	0.000725
2.66667	160	0.000804	160	0.000577	160	-0.000135	160	0.000867	160	0.000811	160	0.000824
2.73333	164	0.000946	164	0.000445	164	-0.000219	164	0.000739	164	0.000744	164	0.000837
2.8	168	0.001074	168	0.000444	168	-0.000249	168	0.000709	168	0.000689	168	0.000824
2.86667	172	0.000997	172	0.000276	172	-0.000201	172	0.000778	172	0.000522	172	0.000867
2.93333	176	0.001144	176	0.00014	176	-0.000246	176	0.000844	176	0.000527	176	0.000845
3	180	0.001195	180	-5.7e-05	180	-0.000203	180	0.000925	180	0.000484	180	0.000871
3.06667	184	0.001199	184	-6.2e-05	184	-0.000285	184	0.000962	184	0.000505	184	0.001058
3.13333	188	0.001261	188	-0.000142	188	-0.000154	188	0.000833	188	0.000417	188	0.001001
3.2	192	0.001413	192	-0.000371	192	-0.00036	192	0.000885	192	0.000359	192	0.001039
3.26667	196	0.001264	196	-0.000191	196	-0.000221	196	0.000975	196	0.000369	196	0.001232
3.33333	200	0.001326	200	-0.000596	200	-1e-06	200	0.000933	200	0.000392	200	0.001247
3.4	204	0.001357	204	-0.000605	204	-0.000149	204	0.001065	204	0.000454	204	0.001319
3.46667	208	0.001339	208	-0.000629	208	-0.000159	208	0.000924	208	0.000403	208	0.001241
3.53333	212	0.001273	212	-0.000576	212	2e-05	212	0.001142	212	0.000646	212	0.001319
3.6	216	0.001433	216	-0.000544	216	0.000155	216	0.00098	216	0.000598	216	0.001387
3.66667	220	0.001528	220	-0.000633	220	7e-06	220	0.001065	220	0.000698	220	0.001556
3.73333	224	0.001596	224	-0.000749	224	-6.9e-05	224	0.001044	224	0.000558	224	0.001627
3.8	228	0.00178	228	-0.000551	228	-8.5e-05	228	0.000982	228	0.000718	228	0.001578
3.86667	232	0.001593	232	-0.000801	232	-4.9e-05	232	0.000973	232	0.000716	232	0.001392
3.93333	236	0.001692	236	-0.000709	236	0.000388	236	0.001073	236	0.00055	236	0.001377
4	240	0.001717	240	-0.000593	240	0.000168	240	0.001161	240	0.000631	240	0.001456
4.06667	244	0.001657	244	-0.000891	244	0.000403	244	0.001118	244	0.000825	244	0.001572
4.13333	248	0.001769	248	-0.001016	248	0.00033	248	0.001122	248	0.008911	248	0.001558
4.2	252	0.001776	252	-0.000955	252	0.000236	252	0.001101	252	0.007376	252	0.001548
4.26667	256	0.001808	256	-0.000711	256	0.000406	256	0.00105	256	0.00541	256	0.001722
4.33333	260	0.001771	260	-0.000919	260	0.000441	260	0.001032	260	0.003986	260	0.00155
4.4	264	0.001725	264	-0.000451	264	0.000484	264	0.00107	264	0.003532	264	0.001877
4.46667	268	0.001816	268	-0.000336	268	0.000517	268	0.000952	268	0.00316	268	0.001734
4.53333	272	0.00168	272	-0.000615	272	0.000482	272	0.000955	272	0.002343	272	0.001896
4.6	276	0.001811	276	-0.000659	276	0.000319	276	0.000921	276	0.002255	276	0.001807
4.66667	280	0.001803	280	-0.000593	280	0.000574	280	0.000917	280	0.001999	280	0.001757
4.73333	284	0.001701	284	-0.000866	284	0.000422	284	0.000971	284	0.001802	284	0.00198
4.8	288	0.001797	288	-0.000785	288	0.00043	288	0.000948	288	0.001551	288	0.001891
4.86667	292	0.001936	292	-0.000779	292	0.000355	292	0.000824	292	0.001539	292	0.002201
4.93333	296	0.001932	296	-0.000509	296	0.000447	296	0.000892	296	0.001611	296	0.00214
5	300	0.00176	300	-0.00054	300	0.000365	300	0.000873	300	0.001492	300	0.002101
5.06667	304	0.001825	304	-0.000448	304	0.000398	304	0.000931	304	0.001554	304	0.002034
5.13333	308	0.001835	308	-0.000579	308	0.000403	308	0.000811	308	0.001493	308	0.001946
5.2	312	0.001863	312	-0.000585	312	0.000368	312	0.000959	312	0.001456	312	0.002021
5.26667	316	0.002048	316	-0.000637	316	0.000293	316	0.000998	316	0.00139	316	0.002069
5.33333	320	0.001957	320	-0.000572	320	0.00028	320	0.000861	320	0.001252	320	0.002122
5.4	324	0.001878	324	-0.000447	324	0.000494	324	0.000822	324	0.001315	324	0.002124
5.46667	328	0.001898	328	-0.000385	328	0.00037	328	0.000813	328	0.001385	328	0.002308
5.53333	332	0.001938	332	-0.000499	332	0.000441	332	0.000882	332	0.001267	332	0.002279
5.6	336	0.002035	336	-0.000515	336	0.000291	336	0.000917	336	0.001231	336	0.002406
5.66667	340	0.002032	340	-0.000383	340	0.000341	340	0.000842	340	0.00118	340	0.002462
5.73333	344	0.001949	344	-0.000268	344	0.000416	344	0.000878	344	0.001154	344	0.002462
5.8	348	0.002014	348	-0.000393	348	0.000377	348	0.001006	348	0.00128	348	0.002275
5.86667	352	0.002042	352	-0.000405	352	0.000391	352	0.000872	352	0.001217	352	0.002393
5.93333	356	0.002135	356	-0.000324	356	0.000366	356	0.000813	356	0.001165	356	0.002455
6	360	0.00215	360	-0.00038	360	0.000192	360	0.000755	360	0.001142	360	0.002409
6.06667	364	0.002138	364	-0.000324	364	0.000412	364	0.00075	364	0.001016	364	0.002657
6.13333	368	0.002011	368	-0.000383	368	0.000409	368	0.000877	368	0.001192	368	0.002631
6.2	372	0.00208	372	-0.000223	372	0.000364	372	0.000805	372	0.001106	372	0.002483
6.26667	376	0.002082	376	-0.00026	376	0.000494	376	0.000789	376	0.001151	376	0.002501
6.33333	380	0.002196	380	-0.000111	380	0.000338	380	0.00083	380	0.001026	380	0.002553
6.4	384	0.002054	384	-0.000312	384	0.000262	384	0.000904	384	0.001051	384	0.002276
6.46667	388	0.002154	388	1.8e-05	388	0.000276	388	0.000779	388	0.001083	388	0.002507
6.53333	392	0.002053	392	0.000218	392	0.000161	392	0.000746	392	0.001147	392	0.002509
6.6	396	0.002062	396	-9.1e-05	396	0.000252	396	0.000752	396	0.001102	396	0.002631
6.66667	400	0.002141	400	6e-06	400	0.000281	400	0.000648	400	0.001105	400	0.002363
6.73333	404	0.00228	404	-2e-06	404	0.000326	404	0.000693	404	0.001075	404	0.002389
6.8	408	0.002232	408	-0.000222	408	0.000127	408	0.000575	408	0.001066	408	0.002494
6.86667	412	0.00234	412	-8.6e-05	412	0.000278	412	0.000595	412	0.001047	412	0.002458
6.93333	416	0.002226	416	-0.000169	416	0.000117	416	0.000665	416	0.000941	416	0.002429
7	420	0.002332	420	-6.9e-05	420	0.000309	420	0.000697	420	0.000956	420	0.002467
7.06667	424	0.002146	424	5.5e-05	424	0.000323	424	0.000591	424	0.00117	424	0.002392
7.13333	428	0.002303	428	-9e-06	428	0.000302	428	0.000666	428	0.001086	428	0.002467
7.2	432	0.00243	432	1.6e-05	432	0.000367	432	0.000581	432	0.000941	432	0.002561
7.26667	436	0.002385	436	7.6e-05	436	0.000354	436	0.000649	436	0.001002	436	0.002597
7.33333	440	0.002336	440	6.8e-05	440	0.000319	440	0.000572	440	0.001007	440	0.002466
7.4	444	0.002435	444	-7.4e-05	444	0.00026	444	0.000487	444	0.000948	444	0.00266
7.46667	448	0.00241	448	0.000222	448	0.00034	448	0.00044	448	0.000938	448	0.002707
7.53333	452	0.002295	452	0.000236	452	0.000139	452	0.000494	452	0.001035	452	0.002645
7.6	456	0.002339	456	0.000255	456	0.000253	456	0.000561	456	0.001052	456	0.002721
7.66667	460	0.002353	460	0.000309	460	0.000297	460	0.000591	460	0.000799	460	0.002508
7.73333	464	0.002317	464	0.000191	464	0.000144	464	0.000437	464	0.000802	464	0.002583
7.8	468	0.00229	468	0.000329	468	0.000172	468	0.000415	468	0.000954	468	0.002641
7.86667	472	0.002355	472	0.000378	472	0.0003	472	0.000461	472	0.000804	472	0.002706
7.93333	476	0.002374	476	0.00037	476	0.000211	476	0.000506	476	0.000685	476	0.002745
8	480	0.00236	480	0.000395	480	0.000196	480	0.000568	480	0.000686	480	0.002765
8.06667	484	0.002501	484	0.000239	484	8.5e-05	484	0.000437	484	0.00085	484	0.002716
8.13333	488	0.002375	488	0.000215	488	0.000137	488	0.000523	488	0.000782	488	0.002777
8.2	492	0.002625	492	0.000362	492	0.000161	492	0.000372	492	0.000839	492	0.002817
8.26667	496	0.002373	496	0.000619	496	0.000246	496	0.000391	496	0.000888	496	0.002846
8.33333	500	0.002331	500	0.00052	500	0.000143	500	0.000388	500	0.000789	500	0.002731
8.4	504	0.002309	504	0.000278	504	0.00031	504	0.000396	504	0.000749	504	0.002546
8.46667	508	0.002384	508	0.000483	508	7.5e-05	508	0.000366	508	0.000804	508	0.002777
8.53333	512	0.002442	512	0.00014	512	0.000244	512	0.000295	512	0.000715	512	0.002837
8.6	516	0.00241	516	0.000283	516	0.000353	516	0.000277	516	0.000692	516	0.002812
8.66667	520	0.002567	520	0.000401	520	0.000152	520	0.000281	520	0.000629	520	0.002718
8.73333	524	0.002571	524	0.00033	524	0.000227	524	0.000401	524	0.000723	524	0.002703
8.8	528	0.002588	528	0.000142	528	0.000336	528	0.000309	528	0.000564	528	0.002841
8.86667	532	0.002428	532	0.000338	532	0.000184	532	0.000316	532	0.00059	532	0.002859
8.93333	536	0.002541	536	0.000377	536	0.000409	536	0.0003	536	0.000674	536	0.002616
9	540	0.002506	540	0.000413	540	0.000324	540	0.000191	540	0.000438	540	0.002739
9.06667	544	0.00253	544	0.000393	544	0.000335	544	0.000301	544	0.000638	544	0.002648
9.13333	548	0.002514	548	0.000262	548	0.000322	548	0.000307	548	0.000716	548	0.002734
9.2	552	0.00253	552	6.9e-05	552	0.000301	552	0.000373	552	0.000685	552	0.002621
9.26667	556	0.002508	556	0.000674	556	0.000436	556	0.000315	556	0.000703	556	0.002451
9.33333	560	0.00245	560	0.000291	560	0.000279	560	0.000198	560	0.000586	560	0.002661
9.4	564	0.002567	564	0.000539	564	0.000343	564	0.000276	564	0.000595	564	0.002667
9.46667	568	0.002613	568	0.000471	568	0.000352	568	0.00021	568	0.000537	568	0.002777
9.53333	572	0.002605	572	0.000298	572	0.000367	572	0.000121	572	0.000457	572	0.002768
9.6	576	0.002639	576	0.000263	576	9.2e-05	576	0.000197	576	0.000483	576	0.002957
9.66667	580	0.002535	580	0.000372	580	0.000269	580	0.000133	580	0.000498	580	0.003167
9.73333	584	0.002636	584	0.000349	584	0.00014	584	0.000211	584	0.000405	584	0.003134
9.8	588	0.002594	588	0.000325	588	0.000199	588	0.000185	588	0.000469	588	0.003263
9.86667	592	0.002761	592	0.000462	592	0.000314	592	0.000144	592	0.000818	592	0.003196
9.93333	596	0.002505	596	0.000276	596	0.000132	596	0.000154	596	0.000403	596	0.003033
10	600	0.002573	600	0.000114	600	8.3e-05	600	0.000195	600	0.000328	600	0.003172
10.0667	604	0.002538	604	0.000119	604	0.000103	604	0.000111	604	0.000456	604	0.003124
10.1333	608	0.002644	608	0.00035	608	0.000148	608	1.6e-05	608	0.000514	608	0.003028
10.2	612	0.002528	612	0.000332	612	0.000188	612	7.7e-05	612	0.00029	612	0.003076
10.2667	616	0.002689	616	0.000434	616	0.000229	616	0.000103	616	0.000487	616	0.003167
10.3333	620	0.00256	620	0.000223	620	0.000171	620	-1e-06	620	0.000368	620	0.003127
10.4	624	0.0025	624	0.000297	624	0.0002	624	0.000102	624	0.000558	624	0.003286
10.4667	628	0.002574	628	0.000248	628	0.000167	628	7.2e-05	628	0.00041	628	0.00309
10.5333	632	0.002682	632	0.00019	632	0.000125	632	5e-06	632	0.000569	632	0.00308
10.6	636	0.002752	636	0.000165	636	8.5e-05	636	6.8e-05	636	0.000461	636	0.003133
10.6667	640	0.002667	640	7.8e-05	640	-2.4e-05	640	1e-06	640	0.000522	640	0.003005
10.7333	644	0.002672	644	0.000273	644	0.000191	644	-7.7e-05	644	0.000382	644	0.003047
10.8	648	0.002648	648	0.000342	648	1e-05	648	4.3e-05	648	0.000268	648	0.002978
10.8667	652	0.002667	652	0.000106	652	0.000161	652	-9.7e-05	652	0.00032	652	0.003074
10.9333	656	0.002689	656	0.000163	656	-5e-05	656	-2.6e-05	656	0.000367	656	0.003098
11	660	0.00268	660	-2.5e-05	660	0.000159	660	-2.7e-05	660	0.000284	660	0.003017
11.0667	664	0.002644	664	8.4e-05	664	6.7e-05	664	-0.000119	664	0.000366	664	0.003017
11.1333	668	0.002667	668	0.000351	668	9.5e-05	668	-5.9e-05	668	0.000337	668	0.003148
11.2	672	0.002714	672	0.000283	672	-5.6e-05	672	-4.6e-05	672	0.000334	672	0.003141
11.2667	676	0.002804	676	0.000424	676	0.000147	676	-0.000126	676	0.000441	676	0.003081
11.3333	680	0.002669	680	0.000141	680	6.1e-05	680	-4.3e-05	680	0.000431	680	0.003033
11.4	684	0.002743	684	0.000125	684	2.7e-05	684	-9.2e-05	684	0.000237	684	0.00299
11.4667	688	0.002773	688	0.000364	688	-0.000109	688	-0.000153	688	0.000452	688	0.003095
11.5333	692	0.002773	692	0.000267	692	-0.000115	692	-0.000195	692	0.000277	692	0.00313
11.6	696	0.002863	696	0.000362	696	-8.6e-05	696	-0.000312	696	0.000391	696	0.003076
11.6667	700	0.002821	700	0.000333	700	-3.3e-05	700	-9.5e-05	700	0.000448	700	0.002867
11.7333	704	0.002828	704	0.000367	704	-8.9e-05	704	-0.000275	704	0.000375	704	0.00279
11.8	708	0.002839	708	0.000365	708	-0.000142	708	-0.000204	708	0.000212	708	0.003051
11.8667	712	0.002863	712	0.000308	712	4.2e-05	712	-0.000139	712	0.000147	712	0.002824
11.9333	716	0.002856	716	0.000335	716	-3.3e-05	716	-0.000369	716	0.000257	716	0.002959
12	720	0.002811	720	0.000188	720	-5.8e-05	720	-0.000302	720	0.000173	720	0.003003
12.0667	724	0.00267	724	0.000573	724	-0.000145	724	-0.000239	724	0.000446	724	0.002925
12.1333	728	0.002711	728	0.000291	728	-0.000213	728	-0.000385	728	0.000335	728	0.00305
12.2	732	0.002722	732	0.000689	732	-0.000457	732	-0.000382	732	0.000436	732	0.002991
12.2667	736	0.002654	736	0.000628	736	-0.000238	736	-0.000204	736	0.000361	736	0.003086
12.3333	740	0.002758	740	0.000681	740	-0.000292	740	-0.000406	740	0.000349	740	0.002957
12.4	744	0.002855	744	0.000632	744	-0.000126	744	-0.000291	744	0.000394	744	0.002942
12.4667	748	0.002847	748	0.000533	748	-0.000425	748	-0.000336	748	0.000236	748	0.002968
12.5333	752	0.002887	752	0.000627	752	-0.000169	752	-0.000306	752	0.000305	752	0.002786
12.6	756	0.00276	756	0.000507	756	-0.000248	756	-0.000274	756	0.00033	756	0.002943
12.6667	760	0.002795	760	0.000537	760	-0.000419	760	-0.000462	760	0.000312	760	0.002927
12.7333	764	0.002789	764	0.000521	764	-0.000469	764	-0.000329	764	0.000198	764	0.002758
12.8	768	0.003053	768	0.000458	768	-0.000411	768	-0.000336	768	0.000218	768	0.002674
12.8667	772	0.00272	772	0.000605	772	-0.000391	772	-0.000378	772	0.000235	772	0.002828
12.9333	776	0.002852	776	0.000494	776	-0.000373	776	-0.000351	776	0.000393	776	0.002731
13	780	0.002841	780	0.000475	780	-0.000281	780	-0.00039	780	0.000374	780	0.002672
13.0667	784	0.002887	784	0.000537	784	-0.000263	784	-0.000391	784	0.00026	784	0.003062
13.1333	788	0.002821	788	0.000312	788	-0.00031	788	-0.000252	788	0.000285	788	0.002845
13.2	792	0.002925	792	0.000269	792	-0.000147	792	-0.000416	792	0.000235	792	0.002817
13.2667	796	0.002968	796	0.000401	796	-0.0002	796	-0.000187	796	0.000234	796	0.002872
13.3333	800	0.002912	800	0.000149	800	-0.000314	800	-0.000261	800	0.000221	800	0.002767
13.4	804	0.003001	804	0.000197	804	-0.000335	804	-0.000372	804	0.000271	804	0.002868
13.4667	808	0.002841	808	0.000273	808	-0.00028	808	-0.000285	808	0.000355	808	0.002762
13.5333	812	0.003004	812	0.000351	812	-0.000192	812	-0.000256	812	0.000197	812	0.002831
13.6	816	0.002988	816	0.000164	816	-0.000239	816	-0.00021	816	0.000268	816	0.002639
13.6667	820	0.002977	820	0.00012	820	-0.000169	820	-0.000212	820	0.000338	820	0.002681
13.7333	824	0.003056	824	-0.00012	824	-0.000316	824	-0.00019	824	0.000446	824	0.002716
13.8	828	0.002934	828	-0.000121	828	-0.000425	828	-0.000139	828	0.000293	828	0.002858
13.8667	832	0.003022	832	-7.4e-05	832	-0.000225	832	-0.000119	832	0.000271	832	0.002832
13.9333	836	0.003036	836	-0.000185	836	-0.000332	836	-0.000221	836	0.000333	836	0.002758
14	840	0.003	840	-8.1e-05	840	-0.000194	840	-0.000236	840	0.000301	840	0.00286
14.0667	844	0.003004	844	-0.000136	844	-0.000175	844	-0.000175	844	0.00023	844	0.002689
14.1333	848	0.003006	848	-0.000129	848	-8.7e-05	848	-0.000129	848	0.000127	848	0.002898
14.2	852	0.003058	852	-0.000231	852	-0.000329	852	-0.000142	852	0.000194	852	0.002846
14.2667	856	0.003194	856	-0.000286	856	-0.000458	856	-0.000326	856	0.000113	856	0.002696
14.3333	860	0.003224	860	-0.000194	860	-0.000279	860	-1.1e-05	860	0.00017	860	0.002867
14.4	864	0.003108	864	-0.000438	864	-0.000383	864	-0.000239	864	0.000221	864	0.002946
14.4667	868	0.003077	868	-0.000272	868	-0.000235	868	-0.000305	868	0.000269	868	0.00288
14.5333	872	0.00308	872	-0.000524	872	-0.000142	872	-0.00029	872	0.000174	872	0.002822
14.6	876	0.002994	876	-0.000565	876	-0.000169	876	-0.000367	876	0.00018	876	0.002934
14.6667	880	0.003104	880	-0.000579	880	-0.000236	880	-0.000295	880	0.000267	880	0.002946
14.7333	884	0.002904	884	-0.000546	884	-0.000184	884	-0.000374	884	0.00034	884	0.003086
14.8	888	0.002991	888	-0.000554	888	-0.000181	888	-0.000436	888	0.000355	888	0.003037
14.8667	892	0.002858	892	-0.000616	892	-0.000232	892	-0.000272	892	0.000107	892	0.002902
14.9333	896	0.002928	896	-0.000493	896	-0.000376	896	-0.000376	896	0.000382	896	0.002912
15	900	0.002942	900	-0.000535	900	-0.000126	900	-0.000443	900	0.000495	900	0.002933
15.0667	904	0.002873	904	-0.000644	904	-0.000442	904	-0.000377	904	0.000321	904	0.002779
15.1333	908	0.002856	908	-0.000674	908	-0.000212	908	-0.000351	908	0.000249	908	0.002857
15.2	912	0.002929	912	-0.000559	912	-0.000275	912	-0.000392	912	0.000111	912	0.002976
15.2667	916	0.002923	916	-0.000563	916	-0.000283	916	-0.000513	916	1e-05	916	0.002865
15.3333	920	0.00285	920	-0.000644	920	-0.000249	920	-0.000498	920	0.000109	920	0.002862
15.4	924	0.002765	924	-0.000563	924	-0.000334	924	-0.000454	924	0.000176	924	0.002813
15.4667	928	0.002761	928	-0.000469	928	-0.000293	928	-0.000479	928	0.000199	928	0.002828
15.5333	932	0.00292	932	-0.000646	932	-0.000377	932	-0.000529	932	0.00018	932	0.002983
15.6	936	0.0027	936	-0.000558	936	-0.000423	936	-0.000392	936	0.000136	936	0.002842
15.6667	940	0.002874	940	-0.000613	940	-0.000414	940	-0.000461	940	0.000222	940	0.0028
15.7333	944	0.002752	944	-0.000617	944	-0.000548	944	-0.00046	944	0.000138	944	0.002765
15.8	948	0.00275	948	-0.000574	948	-0.000356	948	-0.000457	948	-5.5e-05	948	0.002824
15.8667	952	0.00274	952	-0.000651	952	-0.000588	952	-0.000515	952	2.3e-05	952	0.002793
15.9333	956	0.002913	956	-0.000657	956	-0.000381	956	-0.000445	956	2.6e-05	956	0.002593
16	960	0.002758	960	-0.000602	960	-0.000391	960	-0.000535	960	4.4e-05	960	0.002807
16.0667	964	0.002907	964	-0.00072	964	-0.000297	964	-0.000548	964	-8.3e-05	964	0.002804
16.1333	968	0.002718	968	-0.000608	968	-0.000185	968	-0.000672	968	-3.5e-05	968	0.002825
16.2	972	0.00285	972	-0.000634	972	-0.000378	972	-0.000531	972	2.3e-05	972	0.002625
16.2667	976	0.00275	976	-0.00087	976	-0.000315	976	-0.000569	976	4.1e-05	976	0.002764
16.3333	980	0.002741	980	-0.000977	980	-0.00035	980	-0.000514	980	-0.000249	980	0.002825
16.4	984	0.002834	984	-0.00078	984	-0.0005	984	-0.000547	984	-4.8e-05	984	0.002762
16.4667	988	0.002757	988	-0.001077	988	-0.000476	988	-0.000564	988	-0.000179	988	0.002655
16.5333	992	0.002899	992	-0.000833	992	-0.000294	992	-0.000389	992	-4e-06	992	0.002811
16.6	996	0.002879	996	-0.001023	996	-0.00029	996	-0.000673	996	-8.3e-05	996	0.002857
16.6667	1000	0.002915	1000	-0.00101	1000	-0.000572	1000	-0.000707	1000	-0.000246	1000	0.002811
16.7333	1004	0.00284	1004	-0.001084	1004	-0.000373	1004	-0.000728	1004	-0.000112	1004	0.002845
16.8	1008	0.002758	1008	-0.000994	1008	-0.000321	1008	-0.000625	1008	-0.000176	1008	0.002642
16.8667	1012	0.002817	1012	-0.001076	1012	-0.00027	1012	-0.000576	1012	-0.000228	1012	0.002671
16.9333	1016	0.002765	1016	-0.001081	1016	-0.000334	1016	-0.000642	1016	-7.5e-05	1016	0.002861
17	1020	0.00295	1020	-0.001237	1020	-0.000462	1020	-0.000633	1020	4e-06	1020	0.002742
17.0667	1024	0.002894	1024	-0.001204	1024	-0.000442	1024	-0.00065	1024	8e-06	1024	0.00272
17.1333	1028	0.002918	1028	-0.001076	1028	-0.000607	1028	-0.000671	1028	-0.000212	1028	0.002797
17.2	1032	0.002824	1032	-0.00109	1032	-0.000514	1032	-0.000637	1032	-0.000196	1032	0.002806
17.2667	1036	0.002789	1036	-0.001017	1036	-0.000417	1036	-0.000592	1036	-0.000274	1036	0.002731
17.3333	1040	0.002942	1040	-0.000909	1040	-0.000392	1040	-0.00065	1040	-7.6e-05	1040	0.002604
17.4	1044	0.002813	1044	-0.001135	1044	-0.000565	1044	-0.000576	1044	-0.000101	1044	0.00273
17.4667	1048	0.002933	1048	-0.000839	1048	-0.000609	1048	-0.000731	1048	-6.2e-05	1048	0.002764
17.5333	1052	0.00295	1052	-0.000786	1052	-0.000526	1052	-0.000736	1052	-0.000113	1052	0.002743
17.6	1056	0.00289	1056	-0.00056	1056	-0.000503	1056	-0.000537	1056	-0.00013	1056	0.00262
17.6667	1060	0.002901	1060	-0.000281	1060	-0.000673	1060	-0.000618	1060	-9.1e-05	1060	0.002712
17.7333	1064	0.00293	1064	-0.000152	1064	-0.000725	1064	-0.000719	1064	-0.000231	1064	0.002735
17.8	1068	0.002846	1068	1.7e-05	1068	-0.001452	1068	-0.000682	1068	-0.000182	1068	0.002691
17.8667	1072	0.002903	1072	0.000181	1072	-0.001595	1072	-0.00076	1072	-0.000129	1072	0.002678
17.9333	1076	0.002914	1076	0.000436	1076	-0.001601	1076	-0.000813	1076	-0.000229	1076	0.00277
18	1080	0.002844	1080	0.000846	1080	-0.001742	1080	-0.000796	1080	-0.000258	1080	0.002562
18.0667	1084	0.002866	1084	0.001289	1084	-0.001534	1084	-0.000732	1084	-0.000396	1084	0.002693
18.1333	1088	0.002994	1088	0.001615	1088	-0.001581	1088	-0.000693	1088	-0.000302	1088	0.002791
18.2	1092	0.00297	1092	0.002391	1092	-0.001476	1092	-0.000692	1092	-0.000333	1092	0.002634
18.2667	1096	0.002946	1096	0.003018	1096	-0.001327	1096	-0.00061	1096	-0.000189	1096	0.002813
18.3333	1100	0.002986	1100	0.003642	1100	-0.001274	1100	-0.000613	1100	-0.000164	1100	0.002748
18.4	1104	0.003103	1104	0.004201	1104	-0.001621	1104	-0.000714	1104	-0.000319	1104	0.002663
18.4667	1108	0.003044	1108	0.004919	1108	-0.001593	1108	-0.000651	1108	-0.000198	1108	0.002637
18.5333	1112	0.00304	1112	0.005749	1112	-0.001384	1112	-0.000801	1112	-0.000142	1112	0.002759
18.6	1116	0.003107	1116	0.006602	1116	-0.001194	1116	-0.0007	1116	-0.000246	1116	0.00262
18.6667	1120	0.003126	1120	0.007196	1120	-0.001311	1120	-0.000717	1120	-0.000246	1120	0.002707
18.7333	1124	0.002958	1124	0.007761	1124	-0.001387	1124	-0.000684	1124	-0.000483	1124	0.002651
18.8	1128	0.003086	1128	0.008255	1128	-0.001193	1128	-0.000762	1128	-0.000358	1128	0.002709
18.8667	1132	0.003045	1132	0.008548	1132	-0.001342	1132	-0.000571	1132	-0.000303	1132	0.00276
18.9333	1136	0.003131	1136	0.009175	1136	-0.00097	1136	-0.000679	1136	-0.000237	1136	0.002714
19	1140	0.003043	1140	0.009557	1140	-0.001361	1140	-0.000695	1140	-0.000277	1140	0.002772
19.0667	1144	0.003068	1144	0.01009	1144	-0.001232	1144	-0.000713	1144	-0.000279	1144	0.00279
19.1333	1148	0.003081	1148	0.010249	1148	-0.001094	1148	-0.000822	1148	-0.000325	1148	0.00279
19.2	1152	0.003033	1152	0.010756	1152	-0.001036	1152	-0.000875	1152	-0.000317	1152	0.002531
19.2667	1156	0.003064	1156	0.010834	1156	-0.001035	1156	-0.000812	1156	-0.000404	1156	0.002595
19.3333	1160	0.003137	1160	0.010915	1160	-0.001035	1160	-0.00067	1160	-0.000413	1160	0.00282
19.4	1164	0.003079	1164	0.011483	1164	-0.001129	1164	-0.000821	1164	-0.000327	1164	0.002586
19.4667	1168	0.00301	1168	0.01164	1168	-0.001133	1168	-0.000757	1168	-0.000381	1168	0.002562
19.5333	1172	0.003207	1172	0.011738	1172	-0.000979	1172	-0.000777	1172	-0.000391	1172	0.002623
19.6	1176	0.003193	1176	0.011733	1176	-0.000943	1176	-0.000811	1176	-0.000384	1176	0.00274
19.6667	1180	0.003229	1180	0.011631	1180	-0.001073	1180	-0.000738	1180	-0.000477	1180	0.002498
19.7333	1184	0.003252	1184	0.011736	1184	-0.001045	1184	-0.000887	1184	-0.000423	1184	0.002625
19.8	1188	0.003181	1188	0.011754	1188	-0.000899	1188	-0.000934	1188	-0.000627	1188	0.00266
19.8667	1192	0.003254	1192	0.011767	1192	-0.000875	1192	-0.000872	1192	-0.000418	1192	0.00256
19.9333	1196	0.003274	1196	0.011714	1196	-0.001124	1196	-0.000807	1196	-0.000712	1196	0.00259
20	1200	0.003297	1200	0.011848	1200	-0.000998	1200	-0.000945	1200	-0.000586	1200	0.002626
20.0667	1204	0.003337	1204	0.011844	1204	-0.000846	1204	-0.000893	1204	-0.000553	1204	0.002686
20.1333	1208	0.00315	1208	0.012139	1208	-0.000885	1208	-0.000811	1208	-0.000374	1208	0.00243
20.2	1212	0.003355	1212	0.012115	1212	-0.000874	1212	-0.000934	1212	-0.000594	1212	0.002591
20.2667	1216	0.003225	1216	0.012222	1216	-0.000846	1216	-0.000901	1216	-0.000662	1216	0.002702
20.3333	1220	0.003346	1220	0.012497	1220	-0.000928	1220	-0.000921	1220	-0.000566	1220	0.002556
20.4	1224	0.003249	1224	0.01256	1224	-0.000894	1224	-0.000853	1224	-0.000473	1224	0.00257
20.4667	1228	0.003258	1228	0.0122	1228	-0.000841	1228	-0.000824	1228	-0.000549	1228	0.00263
20.5333	1232	0.003249	1232	0.012719	1232	-0.00091	1232	-0.000701	1232	-0.000655	1232	0.002482
20.6	1236	0.003342	1236	0.012586	1236	-0.000848	1236	-0.000818	1236	-0.000479	1236	0.002534
20.6667	1240	0.003419	1240	0.012448	1240	-0.000854	1240	-0.000769	1240	-0.000571	1240	0.00248
20.7333	1244	0.003246	1244	0.012314	1244	-0.000935	1244	-0.000732	1244	-0.000755	1244	0.002742
20.8	1248	0.003169	1248	0.011979	1248	-0.00107	1248	-0.0009	1248	-0.000798	1248	0.002743
20.8667	1252	0.003283	1252	0.011683	1252	-0.000802	1252	-0.000817	1252	-0.000646	1252	0.002591
20.9333	1256	0.003317	1256	0.011229	1256	-0.000928	1256	-0.000897	1256	-0.000743	1256	0.002796
21	1260	0.003416	1260	0.010859	1260	-0.00093	1260	-0.000709	1260	-0.000686	1260	0.0026
21.0667	1264	0.00329	1264	0.010425	1264	-0.000992	1264	-0.000768	1264	-0.000604	1264	0.002695
21.1333	1268	0.003506	1268	0.010051	1268	-0.000823	1268	-0.000864	1268	-0.000582	1268	0.002681
21.2	1272	0.00324	1272	0.009851	1272	-0.00078	1272	-0.000835	1272	-0.000722	1272	0.002603
21.2667	1276	0.003176	1276	0.00961	1276	-0.000866	1276	-0.000887	1276	-0.000788	1276	0.002758
21.3333	1280	0.003225	1280	0.009382	1280	-0.001072	1280	-0.000802	1280	-0.000727	1280	0.002722
21.4	1284	0.003444	1284	0.009123	1284	-0.001022	1284	-0.000738	1284	-0.00054	1284	0.002692
21.4667	1288	0.003305	1288	0.008931	1288	-0.001025	1288	-0.000685	1288	-0.000688	1288	0.00274
21.5333	1292	0.003368	1292	0.008716	1292	-0.000924	1292	-0.000817	1292	-0.000894	1292	0.002698
21.6	1296	0.003343	1296	0.008752	1296	-0.000938	1296	-0.000865	1296	-0.000853	1296	0.002852
21.6667	1300	0.003395	1300	0.008307	1300	-0.001097	1300	-0.000823	1300	-0.000816	1300	0.00265
21.7333	1304	0.003354	1304	0.008344	1304	-0.000943	1304	-0.00088	1304	-0.000758	1304	0.002524
21.8	1308	0.003274	1308	0.008059	1308	-0.000932	1308	-0.000925	1308	-0.00083	1308	0.002645
21.8667	1312	0.003321	1312	0.008041	1312	-0.000849	1312	-0.000871	1312	-0.000755	1312	0.002571
21.9333	1316	0.003415	1316	0.007914	1316	-0.000826	1316	-0.00074	1316	-0.000866	1316	0.002545
22	1320	0.00331	1320	0.007911	1320	-0.000893	1320	-0.000706	1320	-0.000799	1320	0.002565
22.0667	1324	0.003327	1324	0.007722	1324	-0.001037	1324	-0.000674	1324	-0.00074	1324	0.002667
22.1333	1328	0.003352	1328	0.007879	1328	-0.001005	1328	-0.000751	1328	-0.000627	1328	0.002614
22.2	1332	0.003447	1332	0.007603	1332	-0.000883	1332	-0.000845	1332	-0.000552	1332	0.002492
22.2667	1336	0.003422	1336	0.007422	1336	-0.000965	1336	-0.000873	1336	-0.000627	1336	0.002908
22.3333	1340	0.003387	1340	0.007316	1340	-0.000825	1340	-0.000816	1340	-0.000736	1340	0.002566
22.4	1344	0.003432	1344	0.007354	1344	-0.001086	1344	-0.000744	1344	-0.000592	1344	0.002591
22.4667	1348	0.003553	1348	0.00745	1348	-0.001075	1348	-0.000841	1348	-0.000576	1348	0.002561
22.5333	1352	0.003519	1352	0.007393	1352	-0.001139	1352	-0.000741	1352	-0.000628	1352	0.002694
22.6	1356	0.003619	1356	0.007529	1356	-0.000774	1356	-0.000674	1356	-0.000757	1356	0.002564
22.6667	1360	0.003583	1360	0.007374	1360	-0.000883	1360	-0.000666	1360	-0.000499	1360	0.002524
22.7333	1364	0.003598	1364	0.0073	1364	-0.000795	1364	-0.000602	1364	-0.000573	1364	0.002545
22.8	1368	0.003557	1368	0.007245	1368	-0.000962	1368	-0.00049	1368	-0.000742	1368	0.002532
22.8667	1372	0.003567	1372	0.007263	1372	-0.000798	1372	-0.000451	1372	-0.000647	1372	0.002617
22.9333	1376	0.003691	1376	0.007306	1376	-0.000634	1376	-0.000513	1376	-0.000701	1376	0.0025
23	1380	0.003592	1380	0.007282	1380	-0.000716	1380	-0.000366	1380	-0.000568	1380	0.002552
23.0667	1384	0.003641	1384	0.007276	1384	-0.000808	1384	-0.000274	1384	-0.000764	1384	0.002631
23.1333	1388	0.003689	1388	0.007263	1388	-0.000862	1388	-0.000109	1388	-0.000803	1388	0.00267
23.2	1392	0.003741	1392	0.007365	1392	-0.000948	1392	-0.000197	1392	-0.000681	1392	0.002582
23.2667	1396	0.00356	1396	0.007233	1396	-0.000806	1396	-7.1e-05	1396	-0.000796	1396	0.002496
23.3333	1400	0.003652	1400	0.007096	1400	-0.000827	1400	-8.5e-05	1400	-0.000569	1400	0.002426
23.4	1404	0.003728	1404	0.00712	1404	-0.000896	1404	5e-05	1404	-0.000794	1404	0.002491
23.4667	1408	0.003719	1408	0.007017	1408	-0.000651	1408	0.000153	1408	-0.00068	1408	0.00242
23.5333	1412	0.003824	1412	0.00716	1412	-0.000737	1412	0.00019	1412	-0.000693	1412	0.002739
23.6	1416	0.003552	1416	0.007197	1416	-0.000707	1416	0.000305	1416	-0.000781	1416	0.002572
23.6667	1420	0.003757	1420	0.007148	1420	-0.000729	1420	0.000382	1420	-0.000628	1420	0.00267
23.7333	1424	0.003801	1424	0.007113	1424	-0.000863	1424	0.000582	1424	-0.000551	1424	0.002634
23.8	1428	0.003805	1428	0.007055	1428	-0.000768	1428	0.000682	1428	-0.000495	1428	0.002328
23.8667	1432	0.003893	1432	0.007214	1432	-0.000742	1432	0.000797	1432	-0.000694	1432	0.002437
23.9333	1436	0.00396	1436	0.007244	1436	-0.000709	1436	0.001058	1436	-0.000878	1436	0.002445
24	1440	0.003925	1440	0.007085	1440	-0.000734	1440	0.001207	1440	-0.000698	1440	0.002544
24.0667	1444	0.003841	1444	0.007037	1444	-0.000663	1444	0.001399	1444	-0.000783	1444	0.00261
24.1333	1448	0.003958	1448	0.006876	1448	-0.000751	1448	0.001515	1448	-0.000507	1448	0.00235
24.2	1452	0.003917	1452	0.007006	1452	-0.000753	1452	0.001666	1452	-0.000615	1452	0.002431
24.2667	1456	0.003959	1456	0.00701	1456	-0.000756	1456	0.002027	1456	-0.000637	1456	0.002537
24.3333	1460	0.004071	1460	0.007115	1460	-0.000648	1460	0.002064	1460	-0.000574	1460	0.002556
24.4	1464	0.004053	1464	0.007049	1464	-0.000638	1464	0.002357	1464	-0.000556	1464	0.002474
24.4667	1468	0.004082	1468	0.006896	1468	-0.000404	1468	0.002571	1468	-0.000394	1468	0.002548
24.5333	1472	0.004281	1472	0.006936	1472	-0.000541	1472	0.002939	1472	-0.000386	1472	0.002323
24.6	1476	0.004158	1476	0.006848	1476	-0.000499	1476	0.003237	1476	-0.000494	1476	0.002524
24.6667	1480	0.004255	1480	0.006793	1480	-0.000335	1480	0.003517	1480	-0.000313	1480	0.002632
24.7333	1484	0.00423	1484	0.006716	1484	-0.000324	1484	0.003815	1484	-0.000477	1484	0.002626
24.8	1488	0.004257	1488	0.006651	1488	-0.00028	1488	0.004195	1488	-0.000309	1488	0.002441
24.8667	1492	0.00432	1492	0.006559	1492	-0.000184	1492	0.004462	1492	-0.000375	1492	0.002455
24.9333	1496	0.00431	1496	0.006729	1496	-0.000316	1496	0.004828	1496	-0.000363	1496	0.002568
25	1500	0.004443	1500	0.006584	1500	-0.00017	1500	0.005199	1500	-0.000269	1500	0.002519
25.0667	1504	0.004395	1504	0.006554	1504	8e-06	1504	0.005626	1504	-0.000228	1504	0.002483
25.1333	1508	0.004436	1508	0.006518	1508	-2.7e-05	1508	0.006064	1508	-0.000218	1508	0.00259
25.2	1512	0.004605	1512	0.006416	1512	0.000179	1512	0.006778	1512	-0.000153	1512	0.002506
25.2667	1516	0.004591	1516	0.006469	1516	0.000338	1516	0.00724	1516	9e-06	1516	0.002638
25.3333	1520	0.004612	1520	0.006146	1520	0.000161	1520	0.007692	1520	9e-05	1520	0.002517
25.4	1524	0.004595	1524	0.006373	1524	0.000311	1524	0.008387	1524	7.9e-05	1524	0.002628
25.4667	1528	0.004617	1528	0.006168	1528	0.000183	1528	0.009215	1528	0.000279	1528	0.002589
25.5333	1532	0.004698	1532	0.006247	1532	0.000364	1532	0.009788	1532	0.000203	1532	0.002477
25.6	1536	0.004736	1536	0.006196	1536	0.000458	1536	0.010848	1536	0.000271	1536	0.002536
25.6667	1540	0.004823	1540	0.006274	1540	0.000572	1540	0.011635	1540	0.000328	1540	0.002384
25.7333	1544	0.004976	1544	0.006131	1544	0.000564	1544	0.012921	1544	0.00047	1544	0.002367
25.8	1548	0.004801	1548	0.006067	1548	0.000869	1548	0.01408	1548	0.000601	1548	0.0025
25.8667	1552	0.004869	1552	0.006017	1552	0.001056	1552	0.015593	1552	0.000737	1552	0.002513
25.9333	1556	0.004872	1556	0.005831	1556	0.001082	1556	0.017026	1556	0.000711	1556	0.002489
26	1560	0.004973	1560	0.005929	1560	0.001045	1560	0.018854	1560	0.000705	1560	0.00247
26.0667	1564	0.005033	1564	0.005511	1564	0.001074	1564	0.020881	1564	0.000883	1564	0.002491
26.1333	1568	0.005097	1568	0.005563	1568	0.001394	1568	0.023151	1568	0.000844	1568	0.002526
26.2	1572	0.005071	1572	0.005416	1572	0.001296	1572	0.025663	1572	0.000926	1572	0.002512
26.2667	1576	0.005209	1576	0.005367	1576	0.001491	1576	0.028337	1576	0.001168	1576	0.002415
26.3333	1580	0.005066	1580	0.005279	1580	0.001381	1580	0.031452	1580	0.001272	1580	0.002544
26.4	1584	0.005135	1584	0.005494	1584	-0.003879	1584	0.034708	1584	0.001334	1584	0.002452
26.4667	1588	0.005063	1588	0.005284	1588	0.00187	1588	0.038597	1588	0.001515	1588	0.002488
26.5333	1592	0.00525	1592	0.005118	1592	0.002106	1592	0.042347	1592	0.001753	1592	0.002547
26.6	1596	0.005328	1596	0.005165	1596	0.002287	1596	0.046732	1596	0.00178	1596	0.002575
26.6667	1600	0.005404	1600	0.005155	1600	0.002519	1600	0.051349	1600	0.001677	1600	0.00244
26.7333	1604	0.005341	1604	0.005369	1604	0.002854	1604	0.056348	1604	0.001933	1604	0.002514
26.8	1608	0.005515	1608	0.004909	1608	0.003121	1608	0.061768	1608	0.002147	1608	0.002334
26.8667	1612	0.005445	1612	0.004973	1612	0.003425	1612	0.067232	1612	0.002327	1612	0.002507
26.9333	1616	0.005461	1616	0.004885	1616	0.003737	1616	0.073498	1616	0.002495	1616	0.00263
27	1620	0.00564	1620	0.004879	1620	0.004055	1620	0.079218	1620	0.002639	1620	0.002485
27.0667	1624	0.005733	1624	0.00474	1624	0.004346	1624	0.085953	1624	0.002805	1624	0.002525
27.1333	1628	0.005767	1628	0.004726	1628	0.005074	1628	0.092301	1628	0.003227	1628	0.002507
27.2	1632	0.005652	1632	0.004804	1632	0.005386	1632	0.098946	1632	0.003369	1632	0.002581
27.2667	1636	0.005854	1636	0.004391	1636	0.006087	1636	0.105744	1636	0.003375	1636	0.002623
27.3333	1640	0.005785	1640	0.004537	1640	0.006665	1640	0.112428	1640	0.003985	1640	0.002624
27.4	1644	0.005883	1644	0.004264	1644	0.007452	1644	0.119845	1644	0.004109	1644	0.002619
27.4667	1648	0.005906	1648	0.004254	1648	0.00814	1648	0.125969	1648	0.004476	1648	0.002642
27.5333	1652	0.005933	1652	0.004312	1652	0.009212	1652	0.133545	1652	0.004622	1652	0.002576
27.6	1656	0.006014	1656	0.0043	1656	0.009969	1656	0.139445	1656	0.005325	1656	0.002631
27.6667	1660	0.00615	1660	0.00418	1660	0.011123	1660	0.146252	1660	0.005469	1660	0.002761
27.7333	1664	0.006045	1664	0.004268	1664	0.012278	1664	0.152285	1664	0.006035	1664	0.002749
27.8	1668	0.006333	1668	0.004267	1668	0.013304	1668	0.158065	1668	0.006651	1668	0.002604
27.8667	1672	0.006462	1672	0.00405	1672	0.014641	1672	0.163589	1672	0.007068	1672	0.002728
27.9333	1676	0.006588	1676	0.004109	1676	0.015939	1676	0.168272	1676	0.007677	1676	0.002577
28	1680	0.006545	1680	0.00416	1680	0.017192	1680	0.173396	1680	0.00835	1680	0.002719
28.0667	1684	0.00676	1684	0.004299	1684	0.018611	1684	0.176706	1684	0.008923	1684	0.002788
28.1333	1688	0.006871	1688	0.004579	1688	0.020032	1688	0.180607	1688	0.009688	1688	0.002874
28.2	1692	0.006997	1692	0.004446	1692	0.021704	1692	0.182415	1692	0.01054	1692	0.003124
28.2667	1696	0.007255	1696	0.004585	1696	0.023312	1696	0.18519	1696	0.011405	1696	0.002835
28.3333	1700	0.007352	1700	0.004658	1700	0.024818	1700	0.186061	1700	0.012029	1700	0.003002
28.4	1704	0.007475	1704	0.004777	1704	0.026225	1704	0.186928	1704	0.013441	1704	0.002984
28.4667	1708	0.007568	1708	0.004617	1708	0.028128	1708	0.187223	1708	0.014073	1708	0.00327
28.5333	1712	0.00774	1712	0.005129	1712	0.029278	1712	0.186705	1712	0.015263	1712	0.003398
28.6	1716	0.008012	1716	0.005136	1716	0.030926	1716	0.18641	1716	0.016377	1716	0.003149
28.6667	1720	0.008154	1720	0.005368	1720	0.032467	1720	0.185011	1720	0.017564	1720	0.003428
28.7333	1724	0.008274	1724	0.005689	1724	0.033908	1724	0.183949	1724	0.018817	1724	0.003371
28.8	1728	0.008436	1728	0.00607	1728	0.035096	1728	0.181693	1728	0.019841	1728	0.003411
28.8667	1732	0.008721	1732	0.006488	1732	0.036479	1732	0.180043	1732	0.021108	1732	0.003651
28.9333	1736	0.008933	1736	0.006666	1736	0.037561	1736	0.177449	1736	0.022464	1736	0.003544
29	1740	0.009104	1740	0.007306	1740	0.038657	1740	0.175168	1740	0.023746	1740	0.003749
29.0667	1744	0.009342	1744	0.007675	1744	0.039393	1744	0.172236	1744	0.025281	1744	0.003819
29.1333	1748	0.009541	1748	0.008093	1748	0.040205	1748	0.169166	1748	0.026513	1748	0.00407
29.2	1752	0.009626	1752	0.008727	1752	0.040929	1752	0.166505	1752	0.027802	1752	0.004156
29.2667	1756	0.009743	1756	0.00924	1756	0.041252	1756	0.163075	1756	0.029224	1756	0.004027
29.3333	1760	0.00979	1760	0.00962	1760	0.041771	1760	0.16008	1760	0.030408	1760	0.004497
29.4	1764	0.009892	1764	0.01026	1764	0.041951	1764	0.156911	1764	0.031636	1764	0.004579
29.4667	1768	0.010196	1768	0.010941	1768	0.041915	1768	0.154033	1768	0.032877	1768	0.004487
29.5333	1772	0.010014	1772	0.011296	1772	0.041954	1772	0.150702	1772	0.033728	1772	0.00471
29.6	1776	0.010147	1776	0.01197	1776	0.041548	1776	0.147862	1776	0.034789	1776	0.004824
29.6667	1780	0.01023	1780	0.012538	1780	0.041321	1780	0.144279	1780	0.035772	1780	0.00516
29.7333	1784	0.010398	1784	0.013523	1784	0.041024	1784	0.1415	1784	0.036499	1784	0.005194
29.8	1788	0.010352	1788	0.01424	1788	0.040422	1788	0.138334	1788	0.03715	1788	0.005607
29.8667	1792	0.010309	1792	0.015169	1792	0.039675	1792	0.135471	1792	0.037757	1792	0.005546
29.9333	1796	0.01029	1796	0.016178	1796	0.039059	1796	0.132421	1796	0.038183	1796	0.00572
30	1800	0.010438	1800	0.016925	1800	0.038415	1800	0.129594	1800	0.038427	1800	0.006095
30.0667	1804	0.01025	1804	0.017443	1804	0.037443	1804	0.126722	1804	0.038669	1804	0.006423
30.1333	1808	0.010374	1808	0.018399	1808	0.036483	1808	0.123665	1808	0.038683	1808	0.00658
30.2	1812	0.010103	1812	0.019395	1812	0.035433	1812	0.121008	1812	0.038362	1812	0.00692
30.2667	1816	0.010061	1816	0.020089	1816	0.034446	1816	0.117917	1816	0.038248	1816	0.006928
30.3333	1820	0.009944	1820	0.020812	1820	0.033278	1820	0.115401	1820	0.037872	1820	0.007382
30.4	1824	0.009969	1824	0.021516	1824	0.032365	1824	0.112501	1824	0.03737	1824	0.00761
30.4667	1828	0.009877	1828	0.022353	1828	0.031263	1828	0.109557	1828	0.036677	1828	0.007803
30.5333	1832	0.009768	1832	0.023097	1832	0.030216	1832	0.10663	1832	0.036148	1832	0.008338
30.6	1836	0.009705	1836	0.023839	1836	0.029247	1836	0.103758	1836	0.035116	1836	0.008687
30.6667	1840	0.009506	1840	0.024264	1840	0.028072	1840	0.100746	1840	0.034306	1840	0.008903
30.7333	1844	0.00949	1844	0.024768	1844	0.027072	1844	0.097962	1844	0.033303	1844	0.009462
30.8	1848	0.009458	1848	0.025151	1848	0.026142	1848	0.094996	1848	0.032051	1848	0.010011
30.8667	1852	0.009471	1852	0.025462	1852	0.025257	1852	0.092125	1852	0.031115	1852	0.010544
30.9333	1856	0.009454	1856	0.025874	1856	0.024624	1856	0.089493	1856	0.030054	1856	0.011148
31	1860	0.009338	1860	0.026072	1860	0.02368	1860	0.086342	1860	0.028683	1860	0.011925
31.0667	1864	0.009282	1864	0.026284	1864	0.022828	1864	0.08371	1864	0.027315	1864	0.01272
31.1333	1868	0.009199	1868	0.026372	1868	0.02193	1868	0.080752	1868	0.026265	1868	0.013408
31.2	1872	0.009065	1872	0.026292	1872	0.021281	1872	0.078072	1872	0.025034	1872	0.014483
31.2667	1876	0.009048	1876	0.026249	1876	0.02053	1876	0.075475	1876	0.023812	1876	0.015476
31.3333	1880	0.009038	1880	0.026007	1880	0.020034	1880	0.072748	1880	0.022769	1880	0.016548
31.4	1884	0.008972	1884	0.026117	1884	0.019367	1884	0.070115	1884	0.021489	1884	0.017946
31.4667	1888	0.009119	1888	0.025851	1888	0.018929	1888	0.06766	1888	0.020357	1888	0.019205
31.5333	1892	0.00908	1892	0.025462	1892	0.018617	1892	0.065158	1892	0.019408	1892	0.020458
31.6	1896	0.00899	1896	0.025373	1896	0.018173	1896	0.062694	1896	0.0183	1896	0.022196
31.6667	1900	0.009243	1900	0.025088	1900	0.01797	1900	0.060613	1900	0.017303	1900	0.023878
31.7333	1904	0.009169	1904	0.024909	1904	0.017695	1904	0.058433	1904	0.016338	1904	0.025406
31.8	1908	0.009285	1908	0.024657	1908	0.017143	1908	0.056433	1908	0.015335	1908	0.027097
31.8667	1912	0.009335	1912	0.024319	1912	0.017188	1912	0.054286	1912	0.014496	1912	0.028912
31.9333	1916	0.009519	1916	0.024315	1916	0.017118	1916	0.052602	1916	0.013669	1916	0.030812
32	1920	0.009625	1920	0.024134	1920	0.016861	1920	0.050784	1920	0.012902	1920	0.032757
32.0667	1924	0.009801	1924	0.024135	1924	0.016904	1924	0.049175	1924	0.012131	1924	0.034544
32.1333	1928	0.009926	1928	0.024107	1928	0.016545	1928	0.047776	1928	0.011551	1928	0.036463
32.2	1932	0.010063	1932	0.024172	1932	0.016441	1932	0.046227	1932	0.010993	1932	0.038403
32.2667	1936	0.010276	1936	0.024442	1936	0.016625	1936	0.044878	1936	0.010436	1936	0.040176
32.3333	1940	0.010509	1940	0.024931	1940	0.016504	1940	0.043597	1940	0.00993	1940	0.042044
32.4	1944	0.010497	1944	0.025192	1944	0.016446	1944	0.042443	1944	0.009403	1944	0.043837
32.4667	1948	0.010697	1948	0.025817	1948	0.016515	1948	0.041294	1948	0.008866	1948	0.045565
32.5333	1952	0.011103	1952	0.026552	1952	0.016407	1952	0.040408	1952	0.008555	1952	0.047574
32.6	1956	0.011223	1956	0.027008	1956	0.016463	1956	0.039518	1956	0.008014	1956	0.049237
32.6667	1960	0.01148	1960	0.028186	1960	0.016424	1960	0.038527	1960	0.007752	1960	0.051046
32.7333	1964	0.011875	1964	0.028707	1964	0.016362	1964	0.037807	1964	0.007406	1964	0.052708
32.8	1968	0.012131	1968	0.029666	1968	0.016223	1968	0.037033	1968	0.00709	1968	0.054405
32.8667	1972	0.012319	1972	0.030964	1972	0.016174	1972	0.036562	1972	0.006981	1972	0.056038
32.9333	1976	0.012765	1976	0.032079	1976	0.015977	1976	0.035832	1976	0.006638	1976	0.057677
33	1980	0.013185	1980	0.03324	1980	0.015961	1980	0.035393	1980	0.006313	1980	0.058834
33.0667	1984	0.013477	1984	0.034326	1984	0.015885	1984	0.034853	1984	0.006065	1984	0.060168
33.1333	1988	0.013731	1988	0.035637	1988	0.01583	1988	0.034366	1988	0.005709	1988	0.061436
33.2	1992	0.014107	1992	0.036941	1992	0.015541	1992	0.033839	1992	0.005519	1992	0.062312
33.2667	1996	0.014587	1996	0.038216	1996	0.015314	1996	0.033581	1996	0.005422	1996	0.062982
33.3333	2000	0.014917	2000	0.039098	2000	0.015207	2000	0.033087	2000	0.005331	2000	0.06377
33.4	2004	0.015228	2004	0.04038	2004	0.015012	2004	0.032801	2004	0.005323	2004	0.064319
33.4667	2008	0.015584	2008	0.041313	2008	0.014289	2008	0.032367	2008	0.004886	2008	0.064615
33.5333	2012	0.015666	2012	0.042316	2012	0.014163	2012	0.032075	2012	0.004759	2012	0.064822
33.6	2016	0.016026	2016	0.042846	2016	0.013753	2016	0.031781	2016	0.004731	2016	0.064991
33.6667	2020	0.01629	2020	0.04343	2020	0.013537	2020	0.031544	2020	0.00453	2020	0.065159
33.7333	2024	0.016746	2024	0.044028	2024	0.013172	2024	0.031352	2024	0.004468	2024	0.064457
33.8	2028	0.016884	2028	0.044175	2028	0.01293	2028	0.031058	2028	0.004336	2028	0.06403
33.8667	2032	0.017156	2032	0.04453	2032	0.012397	2032	0.030935	2032	0.004365	2032	0.063534
33.9333	2036	0.017327	2036	0.044367	2036	0.01212	2036	0.030639	2036	0.004172	2036	0.062894
34	2040	0.017562	2040	0.044078	2040	0.011642	2040	0.030459	2040	0.004111	2040	0.061935
34.0667	2044	0.017648	2044	0.044045	2044	0.011264	2044	0.030059	2044	0.004081	2044	0.060992
34.1333	2048	0.017909	2048	0.043429	2048	0.010979	2048	0.029984	2048	0.004028	2048	0.059907
34.2	2052	0.01806	2052	0.042697	2052	0.010616	2052	0.02989	2052	0.003933	2052	0.058705
34.2667	2056	0.018164	2056	0.042037	2056	0.010103	2056	0.029587	2056	0.003841	2056	0.057534
34.3333	2060	0.018296	2060	0.04114	2060	0.009695	2060	0.029432	2060	0.003806	2060	0.055843
34.4	2064	0.018412	2064	0.040081	2064	0.009327	2064	0.029295	2064	0.003897	2064	0.054547
34.4667	2068	0.018498	2068	0.039082	2068	0.009095	2068	0.029248	2068	0.00378	2068	0.053205
34.5333	2072	0.018601	2072	0.037857	2072	0.008747	2072	0.02903	2072	0.003633	2072	0.05179
34.6	2076	0.01865	2076	0.036421	2076	0.008355	2076	0.028865	2076	0.003648	2076	0.050085
34.6667	2080	0.018667	2080	0.035302	2080	0.008012	2080	0.028792	2080	0.003728	2080	0.048632
34.7333	2084	0.018763	2084	0.033924	2084	0.007695	2084	0.028555	2084	0.003872	2084	0.046964
34.8	2088	0.018674	2088	0.032593	2088	0.007597	2088	0.028584	2088	0.0035	2088	0.045627
34.8667	2092	0.018607	2092	0.031273	2092	0.0073	2092	0.028428	2092	0.003382	2092	0.044032
34.9333	2096	0.018631	2096	0.029653	2096	0.006904	2096	0.028459	2096	0.003361	2096	0.042638
35	2100	0.018667	2100	0.028541	2100	0.006573	2100	0.028355	2100	0.003351	2100	0.041073
35.0667	2104	0.018751	2104	0.02716	2104	0.006283	2104	0.028355	2104	0.003413	2104	0.039537
35.1333	2108	0.018548	2108	0.025997	2108	0.006168	2108	0.02825	2108	0.003215	2108	0.038109
35.2	2112	0.018647	2112	0.024647	2112	0.005679	2112	0.028305	2112	0.003253	2112	0.036834
35.2667	2116	0.018417	2116	0.023536	2116	0.005552	2116	0.028384	2116	0.003164	2116	0.035533
35.3333	2120	0.018401	2120	0.022223	2120	0.005382	2120	0.028203	2120	0.003298	2120	0.033795
35.4	2124	0.018336	2124	0.020897	2124	0.005141	2124	0.028357	2124	0.003132	2124	0.032762
35.4667	2128	0.01831	2128	0.020168	2128	0.0049	2128	0.028459	2128	0.003043	2128	0.031408
35.5333	2132	0.018134	2132	0.019084	2132	0.004788	2132	0.028572	2132	0.003349	2132	0.03014
35.6	2136	0.018223	2136	0.018242	2136	0.00464	2136	0.028532	2136	0.003236	2136	0.029276
35.6667	2140	0.018141	2140	0.017409	2140	0.00443	2140	0.028757	2140	0.00324	2140	0.028005
35.7333	2144	0.018103	2144	0.016803	2144	0.004265	2144	0.028913	2144	0.003286	2144	0.027127
35.8	2148	0.018043	2148	0.016156	2148	0.004013	2148	0.02924	2148	0.003077	2148	0.025773
35.8667	2152	0.018089	2152	0.015536	2152	0.003745	2152	0.02935	2152	0.003043	2152	0.02482
35.9333	2156	0.018141	2156	0.015052	2156	0.003703	2156	0.02957	2156	0.00298	2156	0.023859
36	2160	0.017953	2160	0.014514	2160	0.00353	2160	0.029966	2160	0.003123	2160	0.023134
36.0667	2164	0.018292	2164	0.014356	2164	0.003494	2164	0.030304	2164	0.003074	2164	0.022102
36.1333	2168	0.018196	2168	0.014165	2168	0.003494	2168	0.030552	2168	0.003036	2168	0.021148
36.2	2172	0.018406	2172	0.013972	2172	0.003143	2172	0.030932	2172	0.002946	2172	0.020491
36.2667	2176	0.018531	2176	0.013943	2176	0.003231	2176	0.031397	2176	0.002788	2176	0.01967
36.3333	2180	0.018839	2180	0.013869	2180	0.002965	2180	0.031761	2180	0.002888	2180	0.018854
36.4	2184	0.018841	2184	0.014047	2184	0.003012	2184	0.032379	2184	0.002995	2184	0.01817
36.4667	2188	0.019101	2188	0.014079	2188	0.002878	2188	0.032751	2188	0.002828	2188	0.017455
36.5333	2192	0.019306	2192	0.014203	2192	0.002592	2192	0.033323	2192	0.002954	2192	0.016895
36.6	2196	0.019511	2196	0.014552	2196	0.002463	2196	0.034091	2196	0.002721	2196	0.016301
36.6667	2200	0.019818	2200	0.014765	2200	0.002365	2200	0.034687	2200	0.002791	2200	0.015752
36.7333	2204	0.020064	2204	0.015054	2204	0.00238	2204	0.035333	2204	0.003042	2204	0.015245
36.8	2208	0.020108	2208	0.015183	2208	0.002351	2208	0.036051	2208	0.002973	2208	0.014826
36.8667	2212	0.020317	2212	0.015469	2212	0.002379	2212	0.036894	2212	0.002813	2212	0.014258
36.9333	2216	0.020404	2216	0.015784	2216	0.002365	2216	0.037625	2216	0.002869	2216	0.013686
37	2220	0.020483	2220	0.015913	2220	0.002021	2220	0.038512	2220	0.002832	2220	0.01309
37.0667	2224	0.020554	2224	0.016133	2224	0.002092	2224	0.039512	2224	0.002698	2224	0.012953
37.1333	2228	0.02057	2228	0.01617	2228	0.0019	2228	0.040485	2228	0.002722	2228	0.012598
37.2	2232	0.02038	2232	0.016384	2232	0.00187	2232	0.041788	2232	0.002669	2232	0.012333
37.2667	2236	0.020301	2236	0.016509	2236	0.001889	2236	0.04296	2236	0.002637	2236	0.011871
37.3333	2240	0.020164	2240	0.016129	2240	0.001704	2240	0.044417	2240	0.002674	2240	0.011666
37.4	2244	0.019794	2244	0.016003	2244	0.001511	2244	0.045772	2244	0.00272	2244	0.01128
37.4667	2248	0.019693	2248	0.015802	2248	0.00157	2248	0.047207	2248	0.002608	2248	0.011008
37.5333	2252	0.019404	2252	0.015637	2252	0.001747	2252	0.048857	2252	0.00266	2252	0.010739
37.6	2256	0.019054	2256	0.015364	2256	0.00146	2256	0.050872	2256	0.002755	2256	0.010409
37.6667	2260	0.018783	2260	0.015131	2260	0.001736	2260	0.052997	2260	0.002719	2260	0.010103
37.7333	2264	0.018444	2264	0.014717	2264	0.001699	2264	0.055367	2264	0.002686	2264	0.009813
37.8	2268	0.018097	2268	0.014254	2268	0.001551	2268	0.058124	2268	0.00264	2268	0.009911
37.8667	2272	0.017759	2272	0.013743	2272	0.001648	2272	0.061025	2272	0.002624	2272	0.009336
37.9333	2276	0.017601	2276	0.013281	2276	0.001654	2276	0.064271	2276	0.002766	2276	0.009334
38	2280	0.017188	2280	0.012532	2280	0.001573	2280	0.067798	2280	0.002706	2280	0.009241
38.0667	2284	0.016788	2284	0.011981	2284	0.001479	2284	0.071805	2284	0.002832	2284	0.009058
38.1333	2288	0.016236	2288	0.011837	2288	0.001425	2288	0.076142	2288	0.002591	2288	0.008845
38.2	2292	0.01601	2292	0.010877	2292	0.001341	2292	0.080756	2292	0.002579	2292	0.008715
38.2667	2296	0.015581	2296	0.010359	2296	0.001263	2296	0.08595	2296	0.002697	2296	0.008674
38.3333	2300	0.015332	2300	0.010015	2300	0.001152	2300	0.091057	2300	0.002736	2300	0.00849
38.4	2304	0.014988	2304	0.009375	2304	0.001255	2304	0.096714	2304	0.002765	2304	0.008164
38.4667	2308	0.014493	2308	0.008858	2308	0.001194	2308	0.102567	2308	0.002647	2308	0.008218
38.5333	2312	0.014193	2312	0.00852	2312	0.001305	2312	0.108491	2312	0.002676	2312	0.008185
38.6	2316	0.014041	2316	0.007939	2316	0.001119	2316	0.114669	2316	0.002827	2316	0.008062
38.6667	2320	0.013702	2320	0.007857	2320	0.001232	2320	0.12122	2320	0.002697	2320	0.007863
38.7333	2324	0.01334	2324	0.007355	2324	0.0011	2324	0.127951	2324	0.00273	2324	0.00788
38.8	2328	0.013169	2328	0.007208	2328	0.000939	2328	0.134932	2328	0.002656	2328	0.007699
38.8667	2332	0.01291	2332	0.006925	2332	0.00103	2332	0.142655	2332	0.002536	2332	0.007622
38.9333	2336	0.012539	2336	0.006669	2336	0.001151	2336	0.15041	2336	0.002752	2336	0.007509
39	2340	0.01231	2340	0.006433	2340	0.001062	2340	0.15909	2340	0.002707	2340	0.007366
39.0667	2344	0.012081	2344	0.006264	2344	0.001045	2344	0.167737	2344	0.002779	2344	0.007342
39.1333	2348	0.011823	2348	0.006195	2348	0.001149	2348	0.177003	2348	0.002655	2348	0.007448
39.2	2352	0.011773	2352	0.006109	2352	0.001154	2352	0.186145	2352	0.002717	2352	0.007353
39.2667	2356	0.011427	2356	0.006118	2356	0.001056	2356	0.195673	2356	0.00277	2356	0.007274
39.3333	2360	0.011317	2360	0.006377	2360	0.001238	2360	0.204771	2360	0.002681	2360	0.007419
39.4	2364	0.011107	2364	0.006007	2364	0.001154	2364	0.213538	2364	0.002693	2364	0.00731
39.4667	2368	0.011037	2368	0.006097	2368	0.001078	2368	0.221922	2368	0.002701	2368	0.007343
39.5333	2372	0.010818	2372	0.006082	2372	0.000967	2372	0.229534	2372	0.002748	2372	0.007293
39.6	2376	0.010602	2376	0.006036	2376	0.000983	2376	0.236973	2376	0.002766	2376	0.007348
39.6667	2380	0.010585	2380	0.006192	2380	0.001151	2380	0.242835	2380	0.002806	2380	0.007431
39.7333	2384	0.010425	2384	0.005974	2384	0.000919	2384	0.248904	2384	0.002703	2384	0.007388
39.8	2388	0.010274	2388	0.006032	2388	0.001084	2388	0.253347	2388	0.002568	2388	0.007323
39.8667	2392	0.010204	2392	0.00631	2392	0.0011	2392	0.257947	2392	0.002765	2392	0.007214
39.9333	2396	0.009994	2396	0.006339	2396	0.001025	2396	0.261792	2396	0.002626	2396	0.007551
40	2400	0.009693	2400	0.006112	2400	0.001024	2400	0.26502	2400	0.002733	2400	0.007415
40.0667	2404	0.009767	2404	0.006283	2404	0.000981	2404	0.268705	2404	0.002853	2404	0.007543
40.1333	2408	0.009856	2408	0.006181	2408	0.001066	2408	0.271751	2408	0.002702	2408	0.007329
40.2	2412	0.009664	2412	0.006222	2412	0.001044	2412	0.275314	2412	0.002616	2412	0.00749
40.2667	2416	0.009689	2416	0.006054	2416	0.000914	2416	0.278555	2416	0.00286	2416	0.007313
40.3333	2420	0.009594	2420	0.006033	2420	0.000928	2420	0.282621	2420	0.002637	2420	0.007327
40.4	2424	0.009549	2424	0.006027	2424	0.001029	2424	0.286395	2424	0.002557	2424	0.007296
40.4667	2428	0.009639	2428	0.00614	2428	0.000884	2428	0.291668	2428	0.002582	2428	0.007501
40.5333	2432	0.009615	2432	0.005716	2432	0.000987	2432	0.296569	2432	0.002618	2432	0.007571
40.6	2436	0.009427	2436	0.005634	2436	0.001038	2436	0.302777	2436	0.002573	2436	0.007427
40.6667	2440	0.009406	2440	0.005524	2440	0.001137	2440	0.309902	2440	0.002682	2440	0.007489
40.7333	2444	0.009457	2444	0.005287	2444	0.001018	2444	0.318309	2444	0.002731	2444	0.007655
40.8	2448	0.009379	2448	0.005192	2448	0.001087	2448	0.328554	2448	0.002659	2448	0.007678
40.8667	2452	0.009362	2452	0.004962	2452	0.000859	2452	0.339462	2452	0.002695	2452	0.007588
40.9333	2456	0.009517	2456	0.004984	2456	0.000892	2456	0.351921	2456	0.002443	2456	0.007715
41	2460	0.009403	2460	0.004886	2460	0.000862	2460	0.36472	2460	0.002598	2460	0.007684
41.0667	2464	0.009525	2464	0.004591	2464	0.001081	2464	0.378605	2464	0.002474	2464	0.007653
41.1333	2468	0.00946	2468	0.004503	2468	0.00098	2468	0.391756	2468	0.002305	2468	0.007732
41.2	2472	0.009397	2472	0.004287	2472	0.000876	2472	0.404935	2472	0.002376	2472	0.007741
41.2667	2476	0.009532	2476	0.004157	2476	0.001018	2476	0.416617	2476	0.002369	2476	0.007692
41.3333	2480	0.009431	2480	0.003828	2480	0.001093	2480	0.426402	2480	0.002494	2480	0.007693
41.4	2484	0.009587	2484	0.003709	2484	0.000982	2484	0.435186	2484	0.002476	2484	0.007873
41.4667	2488	0.009765	2488	0.003686	2488	0.001055	2488	0.441589	2488	0.002442	2488	0.007914
41.5333	2492	0.009652	2492	0.003221	2492	0.001008	2492	0.447357	2492	0.002559	2492	0.007934
41.6	2496	0.009674	2496	0.003131	2496	0.001037	2496	0.450949	2496	0.002591	2496	0.007832
41.6667	2500	0.00977	2500	0.003171	2500	0.001111	2500	0.454149	2500	0.002425	2500	0.007925
41.7333	2504	0.009934	2504	0.002976	2504	0.001157	2504	0.455806	2504	0.002494	2504	0.007784
41.8	2508	0.009854	2508	0.002728	2508	0.001291	2508	0.457397	2508	0.002418	2508	0.007835
41.8667	2512	0.009858	2512	0.002685	2512	0.00139	2512	0.45796	2512	0.002544	2512	0.008077
41.9333	2516	0.010088	2516	0.002367	2516	0.001439	2516	0.458014	2516	0.002482	2516	0.008392
42	2520	0.010301	2520	0.002339	2520	0.001318	2520	0.457202	2520	0.002543	2520	0.00826
42.0667	2524	0.010306	2524	0.002243	2524	0.001519	2524	0.455174	2524	0.002635	2524	0.008242
42.1333	2528	0.010366	2528	0.002279	2528	0.00151	2528	0.452803	2528	0.002553	2528	0.008683
42.2	2532	0.01058	2532	0.002243	2532	0.001636	2532	0.44798	2532	0.00275	2532	0.008745
42.2667	2536	0.010542	2536	0.001995	2536	0.001672	2536	0.442665	2536	0.002646	2536	0.008688
42.3333	2540	0.010532	2540	0.002002	2540	0.001837	2540	0.435438	2540	0.002576	2540	0.008576
42.4	2544	0.010816	2544	0.002175	2544	0.001781	2544	0.427923	2544	0.002588	2544	0.008771
42.4667	2548	0.010831	2548	0.002006	2548	0.001724	2548	0.418559	2548	0.002684	2548	0.008726
42.5333	2552	0.010991	2552	0.002121	2552	0.00184	2552	0.408751	2552	0.002641	2552	0.008748
42.6	2556	0.010898	2556	0.001932	2556	0.001871	2556	0.398109	2556	0.002883	2556	0.009012
42.6667	2560	0.011083	2560	0.002017	2560	0.001978	2560	0.387045	2560	0.002908	2560	0.008924
42.7333	2564	0.011013	2564	0.002095	2564	0.001962	2564	0.37621	2564	0.002686	2564	0.008828
42.8	2568	0.011105	2568	0.002042	2568	0.002036	2568	0.365473	2568	0.002987	2568	0.008844
42.8667	2572	0.011305	2572	0.00205	2572	0.00219	2572	0.354618	2572	0.002913	2572	0.008766
42.9333	2576	0.01126	2576	0.002224	2576	0.002343	2576	0.344086	2576	0.00306	2576	0.008612
43	2580	0.011119	2580	0.002192	2580	0.002216	2580	0.334229	2580	0.002938	2580	0.008716
43.0667	2584	0.01118	2584	0.002237	2584	0.002326	2584	0.324634	2584	0.002981	2584	0.008522
43.1333	2588	0.011273	2588	0.002342	2588	0.002327	2588	0.315889	2588	0.003116	2588	0.008447
43.2	2592	0.011142	2592	0.002365	2592	0.002559	2592	0.307135	2592	0.002972	2592	0.008429
43.2667	2596	0.011153	2596	0.002185	2596	0.002399	2596	0.299474	2596	0.002855	2596	0.00843
43.3333	2600	0.01104	2600	0.00249	2600	0.002644	2600	0.29187	2600	0.003187	2600	0.008372
43.4	2604	0.011174	2604	0.002317	2604	0.002576	2604	0.284799	2604	0.00313	2604	0.00838
43.4667	2608	0.010952	2608	0.002325	2608	0.002683	2608	0.277652	2608	0.003048	2608	0.008457
43.5333	2612	0.010954	2612	0.002379	2612	0.002769	2612	0.271326	2612	0.003022	2612	0.008557
43.6	2616	0.011046	2616	0.002243	2616	0.002672	2616	0.265171	2616	0.002988	2616	0.008459
43.6667	2620	0.011055	2620	0.002511	2620	0.002925	2620	0.258797	2620	0.003182	2620	0.008691
43.7333	2624	0.01084	2624	0.002706	2624	0.00264	2624	0.252998	2624	0.003441	2624	0.008477
43.8	2628	0.010723	2628	0.002349	2628	0.00298	2628	0.246914	2628	0.003188	2628	0.008621
43.8667	2632	0.010795	2632	0.002741	2632	0.002746	2632	0.241025	2632	0.003369	2632	0.008477
43.9333	2636	0.010747	2636	0.002788	2636	0.002859	2636	0.234776	2636	0.003263	2636	0.00859
44	2640	0.010704	2640	0.002814	2640	0.002893	2640	0.228802	2640	0.003499	2640	0.008648
44.0667	2644	0.010772	2644	0.002971	2644	0.0029	2644	0.222759	2644	0.003448	2644	0.008499
44.1333	2648	0.010594	2648	0.002899	2648	0.002825	2648	0.217007	2648	0.003495	2648	0.008592
44.2	2652	0.010783	2652	0.003174	2652	0.002705	2652	0.211019	2652	0.003239	2652	0.00854
44.2667	2656	0.010781	2656	0.003493	2656	0.002595	2656	0.205355	2656	0.00332	2656	0.00841
44.3333	2660	0.010715	2660	0.003329	2660	0.00257	2660	0.199913	2660	0.003335	2660	0.008446
44.4	2664	0.010719	2664	0.003492	2664	0.002574	2664	0.194415	2664	0.003442	2664	0.008318
44.4667	2668	0.010717	2668	0.003749	2668	0.002237	2668	0.189836	2668	0.003254	2668	0.008262
44.5333	2672	0.01072	2672	0.003902	2672	0.002322	2672	0.184428	2672	0.003331	2672	0.008324
44.6	2676	0.010782	2676	0.003835	2676	0.0023	2676	0.179822	2676	0.003331	2676	0.008222
44.6667	2680	0.01074	2680	0.004237	2680	0.002248	2680	0.17471	2680	0.003172	2680	0.008095
44.7333	2684	0.010692	2684	0.004525	2684	0.002295	2684	0.170289	2684	0.003221	2684	0.008107
44.8	2688	0.010705	2688	0.004528	2688	0.002001	2688	0.165818	2688	0.003075	2688	0.008028
44.8667	2692	0.010662	2692	0.004688	2692	0.001918	2692	0.1611	2692	0.003073	2692	0.007992
44.9333	2696	0.010726	2696	0.004994	2696	0.001963	2696	0.156722	2696	0.003102	2696	0.007996
45	2700	0.010506	2700	0.004962	2700	0.00203	2700	0.152034	2700	0.003232	2700	0.007646
45.0667	2704	0.010458	2704	0.005022	2704	0.001858	2704	0.147801	2704	0.003138	2704	0.00782
45.1333	2708	0.010511	2708	0.004842	2708	0.001984	2708	0.14323	2708	0.003093	2708	0.007586
45.2	2712	0.010301	2712	0.005158	2712	0.001749	2712	0.138907	2712	0.003185	2712	0.007656
45.2667	2716	0.010333	2716	0.005034	2716	0.001733	2716	0.134378	2716	0.003034	2716	0.007601
45.3333	2720	0.010415	2720	0.00501	2720	0.001744	2720	0.130269	2720	0.00289	2720	0.007623
45.4	2724	0.010279	2724	0.004968	2724	0.001659	2724	0.125961	2724	0.002987	2724	0.007309
45.4667	2728	0.010391	2728	0.004987	2728	0.001556	2728	0.121933	2728	0.003027	2728	0.00753
45.5333	2732	0.010211	2732	0.004934	2732	0.001498	2732	0.118201	2732	0.003064	2732	0.007409
45.6	2736	0.010352	2736	0.004994	2736	0.001394	2736	0.114585	2736	0.002965	2736	0.007375
45.6667	2740	0.01005	2740	0.004874	2740	0.001337	2740	0.111385	2740	0.003155	2740	0.007268
45.7333	2744	0.01008	2744	0.004645	2744	0.001127	2744	0.10816	2744	0.003102	2744	0.00728
45.8	2748	0.010177	2748	0.004786	2748	0.001098	2748	0.105268	2748	0.002896	2748	0.007354
45.8667	2752	0.010207	2752	0.00494	2752	0.001242	2752	0.102449	2752	0.002969	2752	0.007348
45.9333	2756	0.010037	2756	0.004634	2756	0.001153	2756	0.100245	2756	0.002869	2756	0.007208
46	2760	0.010002	2760	0.004827	2760	0.001153	2760	0.097976	2760	0.002938	2760	0.007055
46.0667	2764	0.010165	2764	0.00459	2764	0.001142	2764	0.096106	2764	0.002881	2764	0.007111
46.1333	2768	0.010045	2768	0.004696	2768	0.000917	2768	0.094576	2768	0.002768	2768	0.007057
46.2	2772	0.009994	2772	0.004956	2772	0.001004	2772	0.09282	2772	0.002972	2772	0.006906
46.2667	2776	0.01007	2776	0.005161	2776	0.001029	2776	0.091695	2776	0.002756	2776	0.006953
46.3333	2780	0.009991	2780	0.005489	2780	0.00104	2780	0.090419	2780	0.002862	2780	0.006891
46.4	2784	0.009844	2784	0.005776	2784	0.000891	2784	0.089762	2784	0.002963	2784	0.006751
46.4667	2788	0.0098	2788	0.006143	2788	0.000867	2788	0.088717	2788	0.002884	2788	0.006713
46.5333	2792	0.009842	2792	0.006705	2792	0.000833	2792	0.088285	2792	0.002911	2792	0.006792
46.6	2796	0.009662	2796	0.006978	2796	0.000864	2796	0.087523	2796	0.002887	2796	0.006656
46.6667	2800	0.009707	2800	0.007305	2800	0.000877	2800	0.087204	2800	0.003033	2800	0.006558
46.7333	2804	0.009699	2804	0.007378	2804	0.000958	2804	0.086717	2804	0.002861	2804	0.00681
46.8	2808	0.009593	2808	0.007765	2808	0.000836	2808	0.086204	2808	0.00298	2808	0.006719
46.8667	2812	0.00952	2812	0.007651	2812	0.000944	2812	0.086235	2812	0.003025	2812	0.006641
46.9333	2816	0.009585	2816	0.007865	2816	0.000859	2816	0.085801	2816	0.002936	2816	0.00657
47	2820	0.009577	2820	0.007702	2820	0.000813	2820	0.085764	2820	0.002964	2820	0.006604
47.0667	2824	0.009643	2824	0.007706	2824	0.000892	2824	0.085626	2824	0.002974	2824	0.006762
47.1333	2828	0.009813	2828	0.007743	2828	0.00081	2828	0.085654	2828	0.002889	2828	0.006582
47.2	2832	0.009998	2832	0.007578	2832	0.000757	2832	0.085502	2832	0.002841	2832	0.006535
47.2667	2836	0.009904	2836	0.007444	2836	0.000861	2836	0.08558	2836	0.003113	2836	0.006483
47.3333	2840	0.009938	2840	0.007127	2840	0.000968	2840	0.085477	2840	0.002892	2840	0.006459
47.4	2844	0.010134	2844	0.007038	2844	0.001021	2844	0.085691	2844	0.00292	2844	0.006274
47.4667	2848	0.010263	2848	0.006864	2848	0.000867	2848	0.085747	2848	0.002785	2848	0.006512
47.5333	2852	0.01032	2852	0.006603	2852	0.001084	2852	0.085814	2852	0.002916	2852	0.006449
47.6	2856	0.010402	2856	0.006194	2856	0.000982	2856	0.086174	2856	0.002945	2856	0.006481
47.6667	2860	0.010654	2860	0.005914	2860	0.000909	2860	0.086018	2860	0.00294	2860	0.006523
47.7333	2864	0.010725	2864	0.005626	2864	0.001107	2864	0.086271	2864	0.00307	2864	0.006484
47.8	2868	0.010809	2868	0.005289	2868	0.000947	2868	0.086274	2868	0.003158	2868	0.006446
47.8667	2872	0.011019	2872	0.00515	2872	0.001044	2872	0.086243	2872	0.003053	2872	0.006499
47.9333	2876	0.01073	2876	0.004692	2876	0.001121	2876	0.086075	2876	0.002973	2876	0.006242
48	2880	0.010861	2880	0.004505	2880	0.001087	2880	0.085987	2880	0.003129	2880	0.00646
48.0667	2884	0.010638	2884	0.004135	2884	0.001024	2884	0.085991	2884	0.003175	2884	0.006622
48.1333	2888	0.010666	2888	0.004047	2888	0.001053	2888	0.085726	2888	0.003161	2888	0.006444
48.2	2892	0.01052	2892	0.004029	2892	0.001179	2892	0.085829	2892	0.003363	2892	0.006449
48.2667	2896	0.010337	2896	0.003773	2896	0.001269	2896	0.085507	2896	0.003201	2896	0.006381
48.3333	2900	0.010179	2900	0.003755	2900	0.001083	2900	0.085248	2900	0.003166	2900	0.00636
48.4	2904	0.010059	2904	0.003362	2904	0.00102	2904	0.084987	2904	0.003222	2904	0.006552
48.4667	2908	0.009988	2908	0.003344	2908	0.001039	2908	0.084769	2908	0.003285	2908	0.006465
48.5333	2912	0.009914	2912	0.003303	2912	0.001107	2912	0.084291	2912	0.003263	2912	0.006271
48.6	2916	0.009688	2916	0.003284	2916	0.001277	2916	0.084138	2916	0.003348	2916	0.006378
48.6667	2920	0.009436	2920	0.00325	2920	0.001091	2920	0.083661	2920	0.003212	2920	0.006417
48.7333	2924	0.00925	2924	0.003042	2924	0.001194	2924	0.083226	2924	0.003445	2924	0.006413
48.8	2928	0.009173	2928	0.003262	2928	0.001317	2928	0.082896	2928	0.003304	2928	0.006384
48.8667	2932	0.009085	2932	0.003078	2932	0.001065	2932	0.082417	2932	0.003362	2932	0.006267
48.9333	2936	0.008935	2936	0.002939	2936	0.00117	2936	0.082316	2936	0.003463	2936	0.00634
49	2940	0.008763	2940	0.003173	2940	0.001124	2940	0.081721	2940	0.003588	2940	0.006306
49.0667	2944	0.008599	2944	0.003042	2944	0.001303	2944	0.081337	2944	0.003351	2944	0.006322
49.1333	2948	0.008436	2948	0.003004	2948	0.001151	2948	0.08077	2948	0.003499	2948	0.006171
49.2	2952	0.00836	2952	0.00319	2952	0.001248	2952	0.080566	2952	0.003632	2952	0.006387
49.2667	2956	0.00822	2956	0.003084	2956	0.001193	2956	0.080053	2956	0.003716	2956	0.006151
49.3333	2960	0.008203	2960	0.002967	2960	0.00122	2960	0.079739	2960	0.003539	2960	0.006013
49.4	2964	0.007953	2964	0.003198	2964	0.001266	2964	0.079478	2964	0.0036	2964	0.006142
49.4667	2968	0.007849	2968	0.002957	2968	0.001334	2968	0.079086	2968	0.003612	2968	0.00606
49.5333	2972	0.0079	2972	0.002922	2972	0.001341	2972	0.079011	2972	0.00354	2972	0.0061
49.6	2976	0.007732	2976	0.002872	2976	0.001294	2976	0.078643	2976	0.003651	2976	0.006059
49.6667	2980	0.007606	2980	0.002678	2980	0.00129	2980	0.078451	2980	0.003531	2980	0.006026
49.7333	2984	0.007582	2984	0.002579	2984	0.001218	2984	0.078112	2984	0.00353	2984	0.006112
49.8	2988	0.007429	2988	0.002298	2988	0.001211	2988	0.077935	2988	0.003567	2988	0.006023
49.8667	2992	0.00727	2992	0.002339	2992	0.001043	2992	0.077488	2992	0.003557	2992	0.005988
49.9333	2996	0.007157	2996	0.002204	2996	0.001003	2996	0.077348	2996	0.003387	2996	0.005975
50	3000	0.00711	3000	0.002155	3000	0.001271	3000	0.077005	3000	0.003376	3000	0.005969
50.0667	3004	0.007077	3004	0.001907	3004	0.001067	3004	0.076673	3004	0.003656	3004	0.005798
50.1333	3008	0.006941	3008	0.002081	3008	0.001142	3008	0.076558	3008	0.003541	3008	0.005979
50.2	3012	0.006943	3012	0.001965	3012	0.001167	3012	0.07621	3012	0.003438	3012	0.006032
50.2667	3016	0.006929	3016	0.00197	3016	0.001194	3016	0.076061	3016	0.003457	3016	0.005885
50.3333	3020	0.00687	3020	0.001761	3020	0.001049	3020	0.075514	3020	0.003349	3020	0.005892
50.4	3024	0.006791	3024	0.001889	3024	0.000955	3024	0.075133	3024	0.003351	3024	0.005824
50.4667	3028	0.006817	3028	0.001593	3028	0.000874	3028	0.074788	3028	0.003303	3028	0.005888
50.5333	3032	0.006698	3032	0.00152	3032	0.000892	3032	0.074527	3032	0.003126	3032	0.005794
50.6	3036	0.006734	3036	0.00146	3036	0.000853	3036	0.07414	3036	0.003147	3036	0.00569
50.6667	3040	0.006547	3040	0.001487	3040	0.000794	3040	0.073624	3040	0.003089	3040	0.005899
50.7333	3044	0.0065	3044	0.001673	3044	0.000879	3044	0.073543	3044	0.003147	3044	0.005793
50.8	3048	0.006382	3048	0.001357	3048	0.000848	3048	0.072938	3048	0.002932	3048	0.005963
50.8667	3052	0.006502	3052	0.001564	3052	0.000883	3052	0.072768	3052	0.002909	3052	0.005751
50.9333	3056	0.006195	3056	0.001735	3056	0.000844	3056	0.072201	3056	0.002975	3056	0.005786
51	3060	0.006374	3060	0.001722	3060	0.000768	3060	0.072097	3060	0.003017	3060	0.00578
51.0667	3064	0.006291	3064	0.001573	3064	0.000806	3064	0.071496	3064	0.002816	3064	0.005638
51.1333	3068	0.006229	3068	0.001565	3068	0.000644	3068	0.071347	3068	0.002833	3068	0.005896
51.2	3072	0.005967	3072	0.001643	3072	0.000712	3072	0.070785	3072	0.002836	3072	0.005822
51.2667	3076	0.005989	3076	0.001612	3076	0.000676	3076	0.070497	3076	0.00289	3076	0.005598
51.3333	3080	0.005999	3080	0.001422	3080	0.000702	3080	0.070061	3080	0.002627	3080	0.005704
51.4	3084	0.005868	3084	0.001561	3084	0.000829	3084	0.069697	3084	0.00264	3084	0.005822
51.4667	3088	0.005882	3088	0.001719	3088	0.000874	3088	0.069568	3088	0.002656	3088	0.005556
51.5333	3092	0.005855	3092	0.00196	3092	0.00064	3092	0.069111	3092	0.002767	3092	0.005754
51.6	3096	0.005729	3096	0.001811	3096	0.000772	3096	0.068796	3096	0.002471	3096	0.005708
51.6667	3100	0.005794	3100	0.001815	3100	0.000756	3100	0.068388	3100	0.002798	3100	0.005613
51.7333	3104	0.005532	3104	0.001988	3104	0.000634	3104	0.068257	3104	0.00256	3104	0.005552
51.8	3108	0.005397	3108	0.002039	3108	0.000503	3108	0.067783	3108	0.002395	3108	0.005553
51.8667	3112	0.005544	3112	0.002226	3112	0.000666	3112	0.067475	3112	0.00251	3112	0.005618
51.9333	3116	0.005426	3116	0.002024	3116	0.000524	3116	0.067322	3116	0.002437	3116	0.005354
52	3120	0.005323	3120	0.001955	3120	0.000631	3120	0.067093	3120	0.002372	3120	0.005514
52.0667	3124	0.005418	3124	0.001861	3124	0.000718	3124	0.066901	3124	0.002675	3124	0.005546
52.1333	3128	0.005224	3128	0.001954	3128	0.000535	3128	0.066537	3128	0.002405	3128	0.005429
52.2	3132	0.005055	3132	0.002154	3132	0.000652	3132	0.066617	3132	0.002432	3132	0.005636
52.2667	3136	0.005071	3136	0.0022	3136	0.000732	3136	0.066284	3136	0.002496	3136	0.005525
52.3333	3140	0.005141	3140	0.002272	3140	0.000703	3140	0.066133	3140	0.002408	3140	0.005449
52.4	3144	0.004979	3144	0.002338	3144	0.00054	3144	0.065932	3144	0.002537	3144	0.005561
52.4667	3148	0.00493	3148	0.002115	3148	0.000436	3148	0.065963	3148	0.00247	3148	0.005665
52.5333	3152	0.005108	3152	0.002457	3152	0.000658	3152	0.065848	3152	0.002568	3152	0.005508
52.6	3156	0.004953	3156	0.00259	3156	0.000462	3156	0.065772	3156	0.002571	3156	0.005462
52.6667	3160	0.004856	3160	0.002412	3160	0.000678	3160	0.065968	3160	0.002461	3160	0.005412
52.7333	3164	0.004801	3164	0.002699	3164	0.00061	3164	0.065801	3164	0.002634	3164	0.005528
52.8	3168	0.00473	3168	0.002659	3168	0.000584	3168	0.066045	3168	0.002624	3168	0.005441
52.8667	3172	0.004768	3172	0.002513	3172	0.000623	3172	0.065867	3172	0.002673	3172	0.005336
52.9333	3176	0.004477	3176	0.00272	3176	0.000667	3176	0.066	3176	0.002467	3176	0.00547
53	3180	0.004646	3180	0.002399	3180	0.000699	3180	0.065916	3180	0.00263	3180	0.005527
53.0667	3184	0.004584	3184	0.002779	3184	0.000524	3184	0.066114	3184	0.002636	3184	0.005309
53.1333	3188	0.004351	3188	0.002914	3188	0.000526	3188	0.066201	3188	0.00257	3188	0.005461
53.2	3192	0.004324	3192	0.00261	3192	0.000814	3192	0.066523	3192	0.00258	3192	0.005383
53.2667	3196	0.004238	3196	0.002788	3196	0.000849	3196	0.066682	3196	0.002533	3196	0.00538
53.3333	3200	0.004242	3200	0.002741	3200	0.00079	3200	0.066776	3200	0.002685	3200	0.005531
53.4	3204	0.00403	3204	0.002777	3204	0.000861	3204	0.067121	3204	0.002844	3204	0.005369
53.4667	3208	0.004088	3208	0.002804	3208	0.001041	3208	0.067248	3208	0.002762	3208	0.005551
53.5333	3212	0.004079	3212	0.003011	3212	0.000967	3212	0.067521	3212	0.002827	3212	0.005774
53.6	3216	0.004002	3216	0.002928	3216	0.000935	3216	0.067587	3216	0.002879	3216	0.00568
53.6667	3220	0.003892	3220	0.003174	3220	0.00086	3220	0.067882	3220	0.002734	3220	0.005589
53.7333	3224	0.003775	3224	0.003119	3224	0.000909	3224	0.068097	3224	0.002847	3224	0.005605
53.8	3228	0.003764	3228	0.002831	3228	0.00099	3228	0.068272	3228	0.002939	3228	0.005572
53.8667	3232	0.003812	3232	0.003215	3232	0.001101	3232	0.068701	3232	0.002772	3232	0.005701
53.9333	3236	0.004184	3236	0.003135	3236	0.001229	3236	0.068798	3236	0.003186	3236	0.005742
54	3240	0.004402	3240	0.00326	3240	0.001356	3240	0.069009	3240	0.003121	3240	0.005911
54.0667	3244	0.004398	3244	0.003354	3244	0.001167	3244	0.069081	3244	0.003266	3244	0.006016
54.1333	3248	0.017474	3248	0.003338	3248	0.001347	3248	0.069224	3248	0.00323	3248	0.005949
54.2	3252	0.060752	3252	0.003534	3252	0.001371	3252	0.069186	3252	0.003171	3252	0.005952
54.2667	3256	0.04097	3256	0.003522	3256	0.001298	3256	0.069204	3256	0.003212	3256	0.006009
54.3333	3260	0.027919	3260	0.003712	3260	0.001436	3260	0.069044	3260	0.003428	3260	0.006042
54.4	3264	0.019956	3264	0.003722	3264	0.001276	3264	0.06908	3264	0.003467	3264	0.005856
54.4667	3268	0.015177	3268	0.003943	3268	0.001451	3268	0.068996	3268	0.003466	3268	0.006002
54.5333	3272	0.011976	3272	0.00411	3272	0.001664	3272	0.068782	3272	0.003457	3272	0.005954
54.6	3276	0.009887	3276	0.004107	3276	0.001663	3276	0.068628	3276	0.003491	3276	0.005852
54.6667	3280	0.008376	3280	0.004623	3280	0.001625	3280	0.068245	3280	0.003825	3280	0.006018
54.7333	3284	0.007173	3284	0.004527	3284	0.00168	3284	0.068187	3284	0.003785	3284	0.006125
54.8	3288	0.00641	3288	0.004748	3288	0.001777	3288	0.06761	3288	0.003543	3288	0.006124
54.8667	3292	0.005562	3292	0.005254	3292	0.001863	3292	0.06748	3292	0.003797	3292	0.006145
54.9333	3296	0.004851	3296	0.005446	3296	0.001948	3296	0.067034	3296	0.003521	3296	0.006034
55	3300	0.004377	3300	0.005713	3300	0.002053	3300	0.066583	3300	0.003718	3300	0.005875
55.0667	3304	0.003693	3304	0.005951	3304	0.001995	3304	0.066258	3304	0.00383	3304	0.006093
55.1333	3308	0.003193	3308	0.006683	3308	0.002046	3308	0.065878	3308	0.00364	3308	0.006012
55.2	3312	0.002615	3312	0.006986	3312	0.002004	3312	0.065252	3312	0.00405	3312	0.005993
55.2667	3316	0.002194	3316	0.007521	3316	0.002019	3316	0.064956	3316	0.003965	3316	0.00586
55.3333	3320	0.001731	3320	0.00792	3320	0.002292	3320	0.064556	3320	0.003968	3320	0.005738
55.4	3324	0.000937	3324	0.00848	3324	0.002215	3324	0.064055	3324	0.004039	3324	0.005861
55.4667	3328	0.000384	3328	0.009289	3328	0.002366	3328	0.063778	3328	0.004179	3328	0.005805
55.5333	3332	-0.000396	3332	0.009805	3332	0.002277	3332	0.063178	3332	0.004248	3332	0.005752
55.6	3336	-0.001161	3336	0.010581	3336	0.002195	3336	0.062906	3336	0.004414	3336	0.005952
55.6667	3340	-0.001838	3340	0.011059	3340	0.002214	3340	0.062554	3340	0.004197	3340	0.006017
55.7333	3344	-0.002744	3344	0.011725	3344	0.002423	3344	0.061965	3344	0.004424	3344	0.006238
55.8	3348	-0.003333	3348	0.012511	3348	0.002291	3348	0.061568	3348	0.004299	3348	0.005976
55.8667	3352	-0.00405	3352	0.013031	3352	0.002294	3352	0.061041	3352	0.004487	3352	0.005912
55.9333	3356	-0.004556	3356	0.013737	3356	0.002086	3356	0.060858	3356	0.004296	3356	0.005892
56	3360	-0.00518	3360	0.014546	3360	0.002248	3360	0.060218	3360	0.004399	3360	0.005723
56.0667	3364	-0.005656	3364	0.015204	3364	0.002283	3364	0.060309	3364	0.004448	3364	0.005849
56.1333	3368	-0.006224	3368	0.015591	3368	0.002266	3368	0.059753	3368	0.004246	3368	0.005812
56.2	3372	-0.006535	3372	0.016285	3372	0.002122	3372	0.059468	3372	0.004461	3372	0.005778
56.2667	3376	-0.006795	3376	0.016768	3376	0.002009	3376	0.059186	3376	0.004264	3376	0.005656
56.3333	3380	-0.006985	3380	0.017193	3380	0.00217	3380	0.058868	3380	0.00424	3380	0.005743
56.4	3384	-0.007029	3384	0.017639	3384	0.002043	3384	0.058629	3384	0.00439	3384	0.005734
56.4667	3388	-0.007087	3388	0.017877	3388	0.00195	3388	0.058292	3388	0.004472	3388	0.005775
56.5333	3392	-0.006937	3392	0.018174	3392	0.001913	3392	0.058142	3392	0.004436	3392	0.005589
56.6	3396	-0.0069	3396	0.018397	3396	0.002048	3396	0.057898	3396	0.004298	3396	0.005572
56.6667	3400	-0.006486	3400	0.018665	3400	0.001749	3400	0.057905	3400	0.004337	3400	0.005672
56.7333	3404	-0.006128	3404	0.018597	3404	0.001642	3404	0.057576	3404	0.004343	3404	0.005434
56.8	3408	-0.005863	3408	0.018646	3408	0.001823	3408	0.057729	3408	0.004201	3408	0.005646
56.8667	3412	-0.005386	3412	0.018507	3412	0.001567	3412	0.057192	3412	0.004254	3412	0.00552
56.9333	3416	-0.004802	3416	0.018487	3416	0.001582	3416	0.057175	3416	0.004169	3416	0.005606
57	3420	-0.004406	3420	0.018076	3420	0.001447	3420	0.05685	3420	0.003952	3420	0.005214
57.0667	3424	-0.003922	3424	0.017972	3424	0.001442	3424	0.056638	3424	0.004106	3424	0.005306
57.1333	3428	-0.003471	3428	0.017655	3428	0.001442	3428	0.056656	3428	0.003971	3428	0.005342
57.2	3432	-0.003021	3432	0.017149	3432	0.001307	3432	0.056323	3432	0.004039	3432	0.005335
57.2667	3436	-0.002392	3436	0.016591	3436	0.001335	3436	0.056272	3436	0.003894	3436	0.005339
57.3333	3440	-0.001991	3440	0.01607	3440	0.001364	3440	0.055876	3440	0.00396	3440	0.005223
57.4	3444	-0.001406	3444	0.015616	3444	0.001174	3444	0.055842	3444	0.00377	3444	0.005231
57.4667	3448	-0.001062	3448	0.015225	3448	0.00116	3448	0.05531	3448	0.00363	3448	0.004997
57.5333	3452	-0.000642	3452	0.01417	3452	0.001077	3452	0.055141	3452	0.003598	3452	0.005015
57.6	3456	-0.000383	3456	0.013677	3456	0.00102	3456	0.054748	3456	0.003665	3456	0.005122
57.6667	3460	0.000122	3460	0.01299	3460	0.000952	3460	0.05452	3460	0.00351	3460	0.004808
57.7333	3464	0.000359	3464	0.012377	3464	0.000852	3464	0.054312	3464	0.003505	3464	0.004934
57.8	3468	0.000696	3468	0.0119	3468	0.000754	3468	0.053858	3468	0.003614	3468	0.0049
57.8667	3472	0.001212	3472	0.011057	3472	0.00073	3472	0.053591	3472	0.003534	3472	0.005099
57.9333	3476	0.001457	3476	0.010431	3476	0.00069	3476	0.053124	3476	0.003685	3476	0.004961
58	3480	0.001671	3480	0.009701	3480	0.000745	3480	0.052918	3480	0.003451	3480	0.004944
58.0667	3484	0.0018	3484	0.009443	3484	0.00066	3484	0.052399	3484	0.003241	3484	0.005002
58.1333	3488	0.002073	3488	0.008545	3488	0.00058	3488	0.052055	3488	0.003306	3488	0.004686
58.2	3492	0.002193	3492	0.007732	3492	0.000485	3492	0.051708	3492	0.003315	3492	0.004895
58.2667	3496	0.002402	3496	0.007148	3496	0.000536	3496	0.051508	3496	0.003248	3496	0.004862
58.3333	3500	0.002577	3500	0.006584	3500	0.000403	3500	0.051193	3500	0.003181	3500	0.00476
58.4	3504	0.002716	3504	0.006205	3504	0.000267	3504	0.050666	3504	0.003094	3504	0.00457
58.4667	3508	0.00283	3508	0.005656	3508	0.000332	3508	0.050424	3508	0.003096	3508	0.004614
58.5333	3512	0.002774	3512	0.005192	3512	0.000329	3512	0.0501	3512	0.00312	3512	0.004688
58.6	3516	0.003091	3516	0.004877	3516	0.000333	3516	0.049879	3516	0.003049	3516	0.00447
58.6667	3520	0.003236	3520	0.004214	3520	0.000291	3520	0.04947	3520	0.002875	3520	0.004483
58.7333	3524	0.003323	3524	0.003886	3524	0.00031	3524	0.049236	3524	0.002852	3524	0.004555
58.8	3528	0.003271	3528	0.003599	3528	0.000335	3528	0.048837	3528	0.002964	3528	0.004469
58.8667	3532	0.003327	3532	0.003273	3532	0.000277	3532	0.0486	3532	0.002812	3532	0.004436
58.9333	3536	0.003502	3536	0.002857	3536	0.000342	3536	0.048138	3536	0.002813	3536	0.004444
59	3540	0.003731	3540	0.002469	3540	0.000171	3540	0.047912	3540	0.00278	3540	0.004714
59.0667	3544	0.003705	3544	0.002331	3544	0.000144	3544	0.04766	3544	0.00277	3544	0.004363
59.1333	3548	0.003842	3548	0.001852	3548	4.4e-05	3548	0.047241	3548	0.002844	3548	0.004395
59.2	3552	0.004256	3552	0.001636	3552	0.000329	3552	0.047206	3552	0.002723	3552	0.00462
59.2667	3556	0.0041	3556	0.001469	3556	0.000148	3556	0.046641	3556	0.002721	3556	0.004329
59.3333	3560	0.004019	3560	0.001148	3560	0.00018	3560	0.046447	3560	0.00272	3560	0.004409
59.4	3564	0.004119	3564	0.001013	3564	7.7e-05	3564	0.045965	3564	0.002854	3564	0.004315
59.4667	3568	0.00403	3568	0.001035	3568	-5.2e-05	3568	0.045787	3568	0.002549	3568	0.004482
59.5333	3572	0.004085	3572	0.000933	3572	5e-05	3572	0.045425	3572	0.002503	3572	0.004393
59.6	3576	0.003931	3576	0.000627	3576	6.5e-05	3576	0.045226	3576	0.002577	3576	0.004258
59.6667	3580	0.004081	3580	0.000563	3580	0.000154	3580	0.04491	3580	0.002729	3580	0.00426
59.7333	3584	0.00414	3584	0.000315	3584	1.2e-05	3584	0.044548	3584	0.00277	3584	0.00437
59.8	3588	0.004005	3588	0.000283	3588	-1.2e-05	3588	0.044328	3588	0.002576	3588	0.004141
59.8667	3592	0.004145	3592	-9.3e-05	3592	-7.1e-05	3592	0.043953	3592	0.002578	3592	0.004119
59.9333	3596	0.003987	3596	-1.7e-05	3596	-4.6e-05	3596	0.043803	3596	0.002628	3596	0.004084
60	3600	0.00417	3600	-0.000206	3600	2.8e-05	3600	0.043602	3600	0.002562	3600	0.00409
60.0667	3604	0.00415	3604	-0.0002	3604	0.000191	3604	0.043385	3604	0.002493	3604	0.004158
60.1333	3608	0.004051	3608	-0.000405	3608	0.000107	3608	0.042974	3608	0.002601	3608	0.004
60.2	3612	0.004	3612	-0.000411	3612	0.000107	3612	0.042764	3612	0.002458	3612	0.004083
60.2667	3616	0.004165	3616	-0.000376	3616	8.9e-05	3616	0.042559	3616	0.002423	3616	0.00396
60.3333	3620	0.004149	3620	-0.000745	3620	-0.000138	3620	0.042266	3620	0.002541	3620	0.004103
60.4	3624	0.004217	3624	-0.000414	3624	-0.000333	3624	0.042127	3624	0.002452	3624	0.004056
60.4667	3628	0.004072	3628	-0.000587	3628	-4.4e-05	3628	0.041774	3628	0.002402	3628	0.004159
60.5333	3632	0.004137	3632	-0.000647	3632	-0.000104	3632	0.041554	3632	0.002457	3632	0.003989
60.6	3636	0.004091	3636	-0.000636	3636	-9.7e-05	3636	0.041141	3636	0.002434	3636	0.00402
60.6667	3640	0.004234	3640	-0.000565	3640	3.6e-05	3640	0.040958	3640	0.002527	3640	0.004148
60.7333	3644	0.004334	3644	-0.000689	3644	-0.000161	3644	0.04067	3644	0.002292	3644	0.003874
60.8	3648	0.004211	3648	-0.000741	3648	-0.000116	3648	0.040559	3648	0.002516	3648	0.003922
60.8667	3652	0.004341	3652	-0.000664	3652	-0.000221	3652	0.040115	3652	0.002524	3652	0.004118
60.9333	3656	0.004357	3656	-0.000917	3656	-0.000175	3656	0.040037	3656	0.002266	3656	0.003808
61	3660	0.004294	3660	-0.000979	3660	-0.000174	3660	0.039848	3660	0.002391	3660	0.003887
61.0667	3664	0.004253	3664	-0.001026	3664	-0.000172	3664	0.03964	3664	0.002159	3664	0.00404
61.1333	3668	0.004156	3668	-0.000998	3668	-0.000241	3668	0.039306	3668	0.002355	3668	0.003881
61.2	3672	0.004247	3672	-0.001014	3672	-0.00013	3672	0.039251	3672	0.002281	3672	0.003828
61.2667	3676	0.004231	3676	-0.000808	3676	-0.000111	3676	0.038883	3676	0.002284	3676	0.004092
61.3333	3680	0.004232	3680	-0.00099	3680	-0.000375	3680	0.038591	3680	0.002469	3680	0.003762
61.4	3684	0.004341	3684	-0.001017	3684	-0.000245	3684	0.038612	3684	0.002371	3684	0.003821
61.4667	3688	0.00433	3688	-0.001006	3688	-0.000265	3688	0.038183	3688	0.002346	3688	0.003766
61.5333	3692	0.004074	3692	-0.000891	3692	-0.000246	3692	0.037927	3692	0.00236	3692	0.00385
61.6	3696	0.004297	3696	-0.001121	3696	-0.000198	3696	0.037662	3696	0.002317	3696	0.003797
61.6667	3700	0.004297	3700	-0.001391	3700	-0.000138	3700	0.037493	3700	0.002381	3700	0.003794
61.7333	3704	0.004231	3704	-0.001291	3704	-0.0003	3704	0.037234	3704	0.002381	3704	0.003573
61.8	3708	0.004232	3708	-0.001017	3708	-0.000182	3708	0.036993	3708	0.002437	3708	0.00369
61.8667	3712	0.004323	3712	-0.001067	3712	-0.000421	3712	0.036853	3712	0.002289	3712	0.003776
61.9333	3716	0.004214	3716	-0.001016	3716	-0.000261	3716	0.036406	3716	0.002436	3716	0.003682
62	3720	0.004095	3720	-0.00095	3720	-0.000378	3720	0.036333	3720	0.002116	3720	0.003725
62.0667	3724	0.004136	3724	-0.000866	3724	-0.000333	3724	0.035906	3724	0.002144	3724	0.003916
62.1333	3728	0.004114	3728	-0.001124	3728	-0.000277	3728	0.035771	3728	0.002207	3728	0.00383
62.2	3732	0.004223	3732	-0.000933	3732	-0.000356	3732	0.035595	3732	0.002229	3732	0.003737
62.2667	3736	0.004259	3736	-0.000993	3736	-0.000178	3736	0.035306	3736	0.002263	3736	0.003803
62.3333	3740	0.004094	3740	-0.000887	3740	-0.000194	3740	0.035106	3740	0.002224	3740	0.003651
62.4	3744	0.004289	3744	-0.001107	3744	-0.000419	3744	0.034929	3744	0.002186	3744	0.003652
62.4667	3748	0.004183	3748	-0.000951	3748	-0.000614	3748	0.034602	3748	0.002251	3748	0.003724
62.5333	3752	0.004264	3752	-0.000934	3752	-0.000558	3752	0.034463	3752	0.002127	3752	0.003727
62.6	3756	0.004192	3756	-0.000919	3756	-0.00046	3756	0.034144	3756	0.002209	3756	0.00371
62.6667	3760	0.004096	3760	-0.000884	3760	-0.000494	3760	0.03392	3760	0.002076	3760	0.003538
62.7333	3764	0.004262	3764	-0.000789	3764	-0.000437	3764	0.033834	3764	0.002076	3764	0.003635
62.8	3768	0.004199	3768	-0.000964	3768	-0.000359	3768	0.033535	3768	0.002028	3768	0.0035
62.8667	3772	0.004182	3772	-0.000856	3772	-0.000457	3772	0.033344	3772	0.002025	3772	0.003511
62.9333	3776	0.004207	3776	-0.000935	3776	-0.000398	3776	0.033152	3776	0.002175	3776	0.003639
63	3780	0.004148	3780	-0.000949	3780	-0.000538	3780	0.032912	3780	0.002142	3780	0.003569
63.0667	3784	0.004255	3784	-0.000867	3784	-0.000521	3784	0.032854	3784	0.001929	3784	0.003562
63.1333	3788	0.004222	3788	-0.000911	3788	-0.000254	3788	0.032686	3788	0.002007	3788	0.003437
63.2	3792	0.004104	3792	-0.000697	3792	-0.000406	3792	0.032565	3792	0.001935	3792	0.003633
63.2667	3796	0.004077	3796	-0.000728	3796	-0.00045	3796	0.032306	3796	0.002067	3796	0.003713
63.3333	3800	0.004117	3800	-0.000759	3800	-0.000397	3800	0.032156	3800	0.00191	3800	0.003595
63.4	3804	0.00415	3804	-0.000473	3804	-0.000392	3804	0.032065	3804	0.002044	3804	0.003455
63.4667	3808	0.004138	3808	-0.000657	3808	-0.000482	3808	0.031803	3808	0.001938	3808	0.003474
63.5333	3812	0.004114	3812	-0.000564	3812	-0.000471	3812	0.0316	3812	0.002133	3812	0.00356
63.6	3816	0.004215	3816	-0.000572	3816	-0.000251	3816	0.031491	3816	0.001873	3816	0.003479
63.6667	3820	0.004168	3820	-0.000708	3820	-0.000444	3820	0.031341	3820	0.002167	3820	0.003394
63.7333	3824	0.004159	3824	-0.000747	3824	-0.000499	3824	0.031042	3824	0.002079	3824	0.003353
63.8	3828	0.003927	3828	-0.000698	3828	-0.000456	3828	0.031107	3828	0.001837	3828	0.003439
63.8667	3832	0.00397	3832	-0.000561	3832	-0.000491	3832	0.03079	3832	0.001766	3832	0.003443
63.9333	3836	0.003939	3836	-0.00045	3836	-0.000437	3836	0.03064	3836	0.001872	3836	0.003399
64	3840	0.003973	3840	-0.000367	3840	-0.000331	3840	0.030244	3840	0.001728	3840	0.003247
64.0667	3844	0.003984	3844	-0.000635	3844	-0.000444	3844	0.030194	3844	0.001759	3844	0.003412
64.1333	3848	0.003893	3848	-0.000527	3848	-0.000509	3848	0.03003	3848	0.001659	3848	0.00339
64.2	3852	0.003894	3852	-0.000417	3852	-0.000405	3852	0.029837	3852	0.001786	3852	0.003398
64.2667	3856	0.003909	3856	-0.000252	3856	-0.000346	3856	0.029685	3856	0.00178	3856	0.00347
64.3333	3860	0.003959	3860	-0.000547	3860	-0.000134	3860	0.029477	3860	0.001928	3860	0.003503
64.4	3864	0.003989	3864	-0.000571	3864	-0.00048	3864	0.029426	3864	0.001694	3864	0.003353
64.4667	3868	0.003897	3868	-0.000209	3868	-0.000482	3868	0.029145	3868	0.001773	3868	0.003322
64.5333	3872	0.00399	3872	-0.000374	3872	-0.000489	3872	0.029018	3872	0.001817	3872	0.003296
64.6	3876	0.003904	3876	-0.000211	3876	-0.000636	3876	0.028848	3876	0.001833	3876	0.003538
64.6667	3880	0.003944	3880	-0.000277	3880	-0.00036	3880	0.0286	3880	0.001849	3880	0.003321
64.7333	3884	0.003914	3884	-0.000374	3884	-0.000519	3884	0.02836	3884	0.001645	3884	0.003385
64.8	3888	0.003859	3888	-0.000332	3888	-0.000493	3888	0.02815	3888	0.001571	3888	0.003381
64.8667	3892	0.003981	3892	-0.000349	3892	-0.00038	3892	0.027983	3892	0.001739	3892	0.003288
64.9333	3896	0.003815	3896	-0.000541	3896	-0.000557	3896	0.027941	3896	0.001838	3896	0.00336

## Sheet: Figure 3f
Figure 3f, NADH quantification
WT	A82T	A44V
795.397	185.945	228
831.5	184.041	269.7
830.09	148.079	282.8
700.626	152.099
721.78	156.752
745.473

## Sheet: Figure 4a
Figure 4a, Minibrains volumes
genotype	WT/WT	WT/A82T	A82T/A82T	Y14C/S72P	R65*/Y367C
	63.1717	45.076	30.0783	41.5391	57.718
	58.6077	66.616	32.3334	27.9897	7.259
	102.791	76.28	22.4295	20.7083	15.089
	69.2139	69.164	18.5129	45.5558	11.525
	103.84	59.346	35.343	27.7762	19.882
	111.22	32.607	19.0254	23.0017	47.604
	61.4363	34.164	28.0176	19.0336	69.806
	127.478	110.514	16.06	43.5589
	77.2816	65.046	11.6773	44.4668
	48.5059	25.176	31.537
	82.9425	86.127
	115.323	52.821
	117.295	79.206
	75.3469	102.018
	59.1675	36.769
	95.7334
	104.69
	39.0207

## Sheet: Figure 4c
Figure 4c, Minibrains RT-PCR
PAX6
genotype	WT/WT	WT/A82T	A82T/A82T	Y14C/S72P	R65*/Y367C
	1.04	0.931	0.801	0.0793	0.574
	0.964	0.946	1.51	0.138	0.293
	0.638	0.504	2.1	0.0682	0.242
	1.36
TBR2
genotype	WT/WT	WT/A82T	A82T/A82T	Y14C/S72P	R65*/Y367C
	0.0224	0.0244	0.000915	0.000401	0.000269
	0.022	0.0244	0.00179	0.00151	0.000258
	0.00643	0.0033	0.00099	0.000491	0.00109
	0.019
TUJ1
genotype	WT/WT	WT/A82T	A82T/A82T	Y14C/S72P	R65*/Y367C
	1.07	0.985	0.8	0.417	1.76
	1.16	1.06	0.834	0.305	0.648
	1.02	0.718	0.794	0.781	0.788
	0.748

## Sheet: Figure S3a
	Figure S3a, c-fos quantification
	I331D/I331D
PTZ	0mM	0.313mM	0.625mM	1.25mM	2.5mM	5mM	15mM
	0.759	1.63	1.6	3.02		3.23	4.03
	1.41	1.37	1.88	3.44	2.16	2.59	9.05
	0.834	0.539		2.07	3.43	2.37	9.09
	0.601	0.571		2.5		2.51
	1.71	0.624		0.728
	1.24			0.821
				0.957
n	6	5	2	7	2	4	3
	WT/WT and WT/I331D
PTZ	0mM	0.313mM	0.625mM	1.25mM	2.5mM	5mM	15mM
	0.375	2.27	3.06	4.77	5.79	2.27	3.55
	1.7	2.41	1.79	3.12	1.66	1.44	4.24
	0.923	0.613	1.53	2.76	1.27	2.22	3.45
	0.703	0.39	0.743	1.06	2.88	7.43	4
	0.956	2.72	1.05	3.73		7.1	3.24
	0.807		0.786	1.36		5.42	3.62
	1.06						11.8
	0.693						5.33
	1.78						5.26
							6.6
n	9	5	6	6	4	6	10
									n

## Sheet: Figure S3b
	Figure S3b, Time spent moving (%)
	no PTZ			PTZ = 15 mM
	WT/WT	WT/I331D	I331D/I331D	WT/WT	WT/I331D	I331D/I331D
	0.352083	0.35625	0.0145833	0.402083	0.545833	0.160417
	0.6	0.214583	0.122917	0.379167	0.239583	0.420833
	0.408333	0.139583	0.179167	0.10625	0.370833	0.404167
	0.266667	0.320833	0.11875	0.554167	0.383333	0.44375
	0.429167	0.420833	0.104167	0.125	0.49375	0.35625
	0.708333	0.0833333	0.170833	0.420833	0.291667	0.60625
	0.345833	0.464583	0.15625	0.420833	0.414583	0.408333
	0.729167	0.354167	0.04375	0.304167	0.266667	0.360417
	0.514583	0.4875	0.31875	0.28125	0.291667	0.391667
	0.904167	0.702083	0.202083	0.2875	0.352083	0.120833
	0.28125	0.185417	0.304167	0.45625	0.489583	0.414583
	0.391667	0.408333	0.33	0.404167	0.383333	0.452083
	0.7375	0.364583	0.266667	0.3625	0.458333	0.3875
	0.577083	0.189583	0.0816667	0.5	0.3	0.164583
	0.389583	0.308333	0.0383333	0.304167	0.252083	0.414583
	0.0979167	0.2625	0.18	0.254167	0.404167	0.408333
	0.260417	0.483333	0.313333	0.379167	0.489583	0.2375
	0.2375	0.34375	0.316667	0.4625	0.416667	0.285417
	0.303333	0.45	0.151667	0.51875	0.35	0.858333
	0.301667	0.327083	0.141667	0.3625	0.410417	0.458333
	0.346667	0.4625	0.19	0.3125	0.322917	0.383333
	0.27	0.2625	0.13	0.347917	0.295833	0.525
	0.0233333	0.389583	0.275	0.5375	0.429167	0.0916667
	0.13	0.5	0.215	0.675	0.497917	0.566667
	0.751667	0.358333	0.121667	0.383333	0.577778	0.543333
	0.408333	0.683333	0.43	0.380556	0.252778	0.408889
	0.588333	0.283333	0.153333	0.386111	0.291667	0.193333
	0.566667	0.455	0.128333	0.311111	0.191667	0
	0.14	0.193333	0.22	0.286111	0.305556	0.494444
	0.133333	0.465	0.356667	0.413889	0.113889	0.280556
	0.221667	0.586667	0.11	0.363889	0.325	0.443333
	0.401667	0.45	0.123333	0.208333	0.475	0.210556
	0.298333	0.275	0.0783333	0.305556	0.161111	0.192778
	0.0933333	0.826667	0.285	0.230556	0.369444	0.457222
	0.563333	0.348333	0.0633333	0.352778	0.366667	0.272222
	0.161667	0.723333		0.294444	0.169444	0.217778
	0.328333	0.806667		0.319444	0.336111	0.239444
	0.298333	0.31		0.461111	0.355556	0.12
	0.0816667	0.0283333		0.219444	0.255556	0.0694444
	0.108333	0.268333		0.0944444	0.452778	0.247222
	0.223333	0.625		0.219444	0.172222	0.186667
	0.188333	0.376667		0.258333	0.277778	0.171667
		0.0783333		0.416667	0.172222	0.232222
		0.17		0.075	0.238889	0.595
		0.0666667		0.222222	0.133333	0.272778
		0.101667		0.244444	0.244444	0.131667
		0.156667		0.311111	0.297222	0.170556
		0.06		0.358333	0.361111	0.446667
n	42	48	35	48	48	48

## Sheet: Figure S3c
	Figure S3c, Time spent moving at high speed (%)
	no PTZ			PTZ = 15 mM
	WT/WT	WT/I331D	I331D/I331D	WT/WT	WT/I331D	I331D/I331D
	0	0.00584795	0	0.362694	0.39313	0.12987
	0.00694444	0.174757	0.0847458	0.225275	0.286957	0.10396
	0	0.0149254	0.0116279	0.0784314	0.297753	0.221649
	0.0078125	0	0	0.142857	0.298913	0.117371
	0	0	0	0.0666667	0.35865	0.263158
	0.00882353	0	0.0243902	0.247525	0.25	0.233677
	0.0180723	0	0.08	0.138614	0.291457	0.147959
	0.00285714	0	0	0.315068	0.304687	0.254335
	0.0283401	0.0299145	0	0.244444	0.178571	0.244681
	0	0	0.0206186	0.224638	0.284024	0.137931
	0.00740741	0.0337079	0.00684932	0.191781	0.208511	0.040201
	0	0	0.0252525	0.28866	0.423913	0.193548
	0	0	0.00625	0.264368	0.104545	0.102151
	0	0.021978	0.0204082	0.329167	0.25	0.0379747
	0	0.00675676	0.0869565	0.0410959	0.272727	0.0904523
	0	0.00793651	0.00925926	0.286885	0.103093	0.19898
	0.04	0	0.0159574	0.192308	0.319149	0.368421
	0	0	0.0157895	0.297297	0.295	0.109489
	0.00549451	0.00462963	0	0.232932	0.077381	0.31068
	0.0110497	0	0.0235294	0.189655	0.441624	0.109091
	0.00480769	0.018018	0.0701754	0.0466667	0.296774	0.26087
	0.0123457	0	0.025641	0.143713	0.274648	0.190476
	0	0	0.0424242	0.147287	0.169903	0
	0.0128205	0.025	0.00775194	0.410494	0.343096	0.0588235
	0.00443459	0.0325581	0.0958904	0.195652	0.278846	0.204499
	0.0122449	0.00243902	0.0155039	0.248175	0.186813	0.0665761
	0.0141643	0.0176471	0.0434783	0.258993	0.0571429	0.0287356
	0.00294118	0	0	0.205357	0.26087	0.134831
	0.119048	0.0603448	0	0.184466	0.345455	0.00990099
	0.0125	0.0286738	0.0046729	0.174497	0.365854	0.122807
	0.0150376	0.0227273	0.0151515	0.198473	0.290598	0.168865
	0.00414938	0.0555556	0.0405405	0.36	0.105263	0.0576369
	0	0	0.148936	0.118182	0.0517241	0.232078
	0.0892857	0.0221774	0.00584795	0.301205	0.308271	0.1
	0.00295858	0.00956938	0.0789474	0.251969	0.0606061	0.0382653
	0.0206186	0.0138249		0.292453	0.0819672	0.174014
	0.0304569	0.00826446		0.026087	0.0743802	0.0740741
	0.0670391	0.0645161		0.283133	0.046875	0.416
	0	0.0588235		0.151899	0.152174	0.157303
	0.0769231	0.00621118		0.0882353	0.0122699	0.372024
	0.0373134	0.016		0.21519	0.16129	0
	0.0176991	0.0176991		0.182796	0.08	0.0478469
		0		0.226667	0.129032	0.18394
		0		0.333333	0.116279	0.0366599
		0		0.1125	0.1875	0
		0.0327869		0.181818	0.170455	0.0325733
		0.0106383		0.276786	0.102804	0.108209
		0		0.286822	0.315385
n	42	48	35	48	48	47

[truncated: 4 more sheets: Figure S3d, Figure S3e, FigureS4a, Figure S4b]
